# Supplementary material for: Key circular RNAs identified in male osteoporosis patients by whole transcriptome sequencing
Source: PeerJ. 2021 May 26;9:e11420. doi: 10.7717/peerj.11420 (PMC8164409; doi:10.7717/peerj.11420)
Supplement: Supplemental Information 1 [file peerj-09-11420-s001.zip]

Archive with 6 entries (5 files):
- supplementary file/General data comparison.xlsx
- supplementary file/circRNA_miRNA_mRNA.DEG_GO_enrichment_result.xls
- supplementary file/circRNA_miRNA_mRNA.KEGG_patway_enrichment_result.xls
- supplementary file/circRNA_miRNA_mRNA.enriched_KEGG_patway_top20.xls
- supplementary file/gene_pcr_verify.xlsx
- supplementary file/
