# Supplementary material for: Key circular RNAs identified in male osteoporosis patients by whole transcriptome sequencing
Source: PeerJ. 2021 May 26;9:e11420. doi: 10.7717/peerj.11420 (PMC8164409; doi:10.7717/peerj.11420)
Supplement: Supplemental Information 1 [file peerj-09-11420-s001.zip › supplementary file/General data comparison.xlsx]

## Sheet: Sheet1
	Group	Age(year)	Height (cm)	Weight (kg)	Body Mass Index（kg/m2）	Waist (cm)	L1-4 BMD (g/cm2)	C reaction protein (mg/L)	Alkaline phosphatase (U/L)	25 hydroxyvitamin D (ng/ml)	procollagen type 1 N-peptide（ng/ml）	C-terminal telopeptide of type 1 collagen（ng/ml）
Sequencing	osteoporosis	62	174	70	23.12	86	0.752	4.43	71	94.4	42.7	6.1
	osteoporosis	61	178	76	23.99	79	0.753	5.295	57	72.89	28.165	5.08
	osteoporosis	61	173	65	21.72	80	0.75	3.825	79	89.845	25.86	8.5
Validation	osteoporosis	61	171	69	23.6	80	0.71	6.9	98	105.935	29.01	5.21
	osteoporosis	64	175	71	23.18	83	0.87	10.75	88	55.61	54.9	7.1
	osteoporosis	62	170	67	23.18	82	0.777	5.62	82	43.725	43.02	7.15
	osteoporosis	63	169	68	23.81	77	0.718	10.17	98	58.315	34.535	7
	osteoporosis	60	174	72	23.78	79	0.806	7.935	74	99.545	51.79	8.62
	osteoporosis	65	176	73	23.57	84	0.726	6.69	92	73.562	26.58	8.75
	osteoporosis	61	173	72	24.06	86	0.798	5.22	61	92.454	45.15	5.22
	osteoporosis	64	178	74	23.36	84	0.749	8.68	78	72.854	36.58	7.63
	osteoporosis	62	170	68	23.53	83	0.778	6.57	79	71.598	41.14	7.27
	osteoporosis	62	175	69	22.53	82	0.742	6.41	90	68.515	29.16	7.89
	osteoporosis	63	176	71	22.92	79	0.717	9.12	92	55.651	26.57	8.69
	osteoporosis	65	172	70	23.66	80	0.762	9.02	83	78.634	37.93	7.12
Sequencing	Healthy control	64	170	70	24.22	83	1.095	6.575	63	110.67	50.09	4.32
	Healthy control	60	168	70	24.8	84	1.037	5.785	55	193.46	48.96	4.57
	Healthy control	62	170	60	20.76	74	1.108	5.02	59	150.555	38.255	5.64
Validation	Healthy control	62	173	71	23.72	81	1.09	6.695	54	119.885	45.39	4.08
	Healthy control	62	171	68	23.26	77	1.08	10.715	79	152.225	75.7	6.72
	Healthy control	64	169	68	23.81	79	1.026	4.51	82	76.18	65.415	4.165
	Healthy control	62	176	70	22.6	83	1.065	4.965	66	55.29	70.635	4.205
	Healthy control	61	172	70	23.66	81	1.03	4.72	59	124.33	58.195	7.82
	Healthy control	65	175	74	24.16	85	1.058	5.62	57	132.52	49.15	3.88
	Healthy control	62	173	72	24.06	83	1.047	7.52	58	128.68	41.86	5.27
	Healthy control	64	169	70	24.51	84	1.064	4.18	62	141.619	57.17	3.82
	Healthy control	63	172	71	24	79	1.101	6.37	68	135.784	58.15	3.57
	Healthy control	61	174	75	24.77	75	1.035	6.15	80	115.521	60.57	5.61
	Healthy control	61	176	72	23.24	76	1.045	8.57	74	119.522	64.87	6.49
	Healthy control	62	170	71	24.57	78	1.021	5.51	79	125.687	68.71	4.92
