# Supplementary material for: Key circular RNAs identified in male osteoporosis patients by whole transcriptome sequencing
Source: PeerJ. 2021 May 26;9:e11420. doi: 10.7717/peerj.11420 (PMC8164409; doi:10.7717/peerj.11420)
Supplement: Supplemental Information 1 [file peerj-09-11420-s001.zip › supplementary file/circRNA_miRNA_mRNA.KEGG_patway_enrichment_result.xls]

##Databases: KEGG PATHWAY
##Statistical test method: hypergeometric test / Fisher's exact test
##FDR correction method: Benjamini and Hochberg
#Term	Database	ID	Input number	Background number	P-Value	Corrected P-Value	Input	KEGG_ID/KO	Entrez_ID	Hyperlink
Fc gamma R-mediated phagocytosis	KEGG PATHWAY	hsa04666	13	91	0.0163994052331	0.934600570521	ENSG00000079805|ENSG00000105647|ENSG00000213658|ENSG00000015285|ENSG00000176170|ENSG00000141506|ENSG00000175130|ENSG00000129219|ENSG00000168918|ENSG00000102882|ENSG00000184381|ENSG00000141968|ENSG00000172757	hsa:1785|hsa:5296|hsa:27040|hsa:7454|hsa:8877|hsa:23533|hsa:65108|hsa:5338|hsa:3635|hsa:5594|hsa:8398|hsa:7409|hsa:1072|	1785|5296|27040|7454|8877|23533|65108|5338|3635|5594|8398|7409|1072|	http://www.genome.jp/kegg-bin/show_pathway?hsa04666/hsa:5594%09red/hsa:7454%09red/hsa:1072%09red/hsa:3635%09red/hsa:8398%09red/hsa:5338%09red/hsa:23533%09red/hsa:8877%09red/hsa:5296%09red/hsa:7409%09red/hsa:65108%09red/hsa:27040%09red/hsa:1785%09red
B cell receptor signaling pathway	KEGG PATHWAY	hsa04662	11	72	0.0174895828001	0.934600570521	ENSG00000131196|ENSG00000105647|ENSG00000174775|ENSG00000141506|ENSG00000110651|ENSG00000173039|ENSG00000168918|ENSG00000170345|ENSG00000102882|ENSG00000141968|ENSG00000146232	hsa:4772|hsa:5296|hsa:3265|hsa:23533|hsa:975|hsa:5970|hsa:3635|hsa:2353|hsa:5594|hsa:7409|hsa:4794|	4772|5296|3265|23533|975|5970|3635|2353|5594|7409|4794|	http://www.genome.jp/kegg-bin/show_pathway?hsa04662/hsa:5594%09red/hsa:975%09red/hsa:7409%09red/hsa:4794%09red/hsa:3635%09red/hsa:4772%09red/hsa:23533%09red/hsa:5296%09red/hsa:3265%09red/hsa:2353%09red/hsa:5970%09red
Glycerophospholipid metabolism	KEGG PATHWAY	hsa00564	13	92	0.0176472339548	0.934600570521	ENSG00000103066|ENSG00000011009|ENSG00000241878|ENSG00000103502|ENSG00000174915|ENSG00000102125|ENSG00000145214|ENSG00000129219|ENSG00000169692|ENSG00000149091|ENSG00000161217|ENSG00000184381|ENSG00000143845	hsa:23659|hsa:11313|hsa:23761|hsa:10423|hsa:81490|hsa:6901|hsa:1609|hsa:5338|hsa:10555|hsa:8525|hsa:5130|hsa:8398|hsa:55224|	23659|11313|23761|10423|81490|6901|1609|5338|10555|8525|5130|8398|55224|	http://www.genome.jp/kegg-bin/show_pathway?hsa00564/hsa:5130%09red/hsa:1609%09red/hsa:81490%09red/hsa:23659%09red/hsa:55224%09red/hsa:11313%09red/hsa:23761%09red/hsa:8398%09red/hsa:5338%09red/hsa:6901%09red/hsa:10555%09red/hsa:8525%09red/hsa:10423%09red
Bacterial invasion of epithelial cells	KEGG PATHWAY	hsa05100	11	76	0.0240618273944	0.934600570521	ENSG00000105647|ENSG00000106976|ENSG00000164402|ENSG00000015285|ENSG00000141506|ENSG00000184640|ENSG00000085733|ENSG00000116670|ENSG00000160691|ENSG00000071205|ENSG00000079805	hsa:5296|hsa:1759|hsa:23176|hsa:7454|hsa:23533|hsa:10801|hsa:2017|hsa:10459|hsa:6464|hsa:79658|hsa:1785|	5296|1759|23176|7454|23533|10801|2017|10459|6464|79658|1785|	http://www.genome.jp/kegg-bin/show_pathway?hsa05100/hsa:23533%09red/hsa:7454%09red/hsa:2017%09red/hsa:23176%09red/hsa:1785%09red/hsa:1759%09red/hsa:10459%09red/hsa:79658%09red/hsa:6464%09red/hsa:5296%09red/hsa:10801%09red
Estrogen signaling pathway	KEGG PATHWAY	hsa04915	13	100	0.0303530629666	0.934600570521	ENSG00000141506|ENSG00000149782|ENSG00000160014|ENSG00000138031|ENSG00000004478|ENSG00000105647|ENSG00000174775|ENSG00000114353|ENSG00000143578|ENSG00000096384|ENSG00000170345|ENSG00000102882|ENSG00000160691	hsa:23533|hsa:5331|hsa:801|hsa:109|hsa:2288|hsa:5296|hsa:3265|hsa:2771|hsa:148327|hsa:3326|hsa:2353|hsa:5594|hsa:6464|	23533|5331|801|109|2288|5296|3265|2771|148327|3326|2353|5594|6464|	http://www.genome.jp/kegg-bin/show_pathway?hsa04915/hsa:801%09red/hsa:5594%09red/hsa:3326%09red/hsa:5331%09red/hsa:148327%09red/hsa:2288%09red/hsa:2771%09red/hsa:5296%09red/hsa:3265%09red/hsa:23533%09red/hsa:109%09red/hsa:6464%09red/hsa:2353%09red
Endocytosis	KEGG PATHWAY	hsa04144	23	213	0.0321243968968	0.934600570521	ENSG00000107862|ENSG00000160948|ENSG00000120318|ENSG00000148341|ENSG00000063245|ENSG00000146005|ENSG00000106976|ENSG00000133612|ENSG00000174775|ENSG00000185236|ENSG00000140464|ENSG00000161203|ENSG00000141480|ENSG00000173020|ENSG00000079805|ENSG00000124313|ENSG00000042753|ENSG00000242247|ENSG00000108262|ENSG00000198055|ENSG00000065361|ENSG00000129219|ENSG00000139437	hsa:8729|hsa:51160|hsa:64411|hsa:56904|hsa:29924|hsa:84249|hsa:1759|hsa:116987|hsa:3265|hsa:9230|hsa:5371|hsa:1173|hsa:409|hsa:156|hsa:1785|hsa:23096|hsa:1175|hsa:26286|hsa:28964|hsa:2870|hsa:2066|hsa:5338|hsa:9815|	8729|51160|64411|56904|29924|84249|1759|116987|3265|9230|5371|1173|409|156|1785|23096|1175|26286|28964|2870|2066|5338|9815|	http://www.genome.jp/kegg-bin/show_pathway?hsa04144/hsa:409%09red/hsa:156%09red/hsa:1785%09red/hsa:1173%09red/hsa:1175%09red/hsa:9815%09red/hsa:2066%09red/hsa:51160%09red/hsa:84249%09red/hsa:28964%09red/hsa:56904%09red/hsa:8729%09red/hsa:5371%09red/hsa:5338%09red/hsa:1759%09red/hsa:23096%09red/hsa:2870%09red/hsa:116987%09red/hsa:29924%09red/hsa:64411%09red/hsa:26286%09red/hsa:3265%09red/hsa:9230%…
mTOR signaling pathway	KEGG PATHWAY	hsa04150	9	60	0.0327749418175	0.934600570521	ENSG00000266173|ENSG00000204673|ENSG00000177169|ENSG00000105647|ENSG00000141506|ENSG00000140474|ENSG00000165699|ENSG00000167965|ENSG00000102882	hsa:92335|hsa:84335|hsa:8408|hsa:5296|hsa:23533|hsa:25989|hsa:7248|hsa:64223|hsa:5594|	92335|84335|8408|5296|23533|25989|7248|64223|5594|	http://www.genome.jp/kegg-bin/show_pathway?hsa04150/hsa:5594%09red/hsa:8408%09red/hsa:7248%09red/hsa:5296%09red/hsa:92335%09red/hsa:25989%09red/hsa:23533%09red/hsa:64223%09red/hsa:84335%09red
Epstein-Barr virus infection	KEGG PATHWAY	hsa05169	22	202	0.0329593758098	0.934600570521	ENSG00000108953|ENSG00000108840|ENSG00000011243|ENSG00000082898|ENSG00000110324|ENSG00000196498|ENSG00000005075|ENSG00000204435|ENSG00000137275|ENSG00000116815|ENSG00000141506|ENSG00000100142|ENSG00000070770|ENSG00000090339|ENSG00000185627|ENSG00000005844|ENSG00000105647|ENSG00000101266|ENSG00000034152|ENSG00000173039|ENSG00000105639|ENSG00000146232	hsa:7531|hsa:10014|hsa:26993|hsa:7514|hsa:3587|hsa:9612|hsa:5439|hsa:1460|hsa:8737|hsa:965|hsa:23533|hsa:5435|hsa:1459|hsa:3383|hsa:5719|hsa:3683|hsa:5296|hsa:1457|hsa:5606|hsa:5970|hsa:3718|hsa:4794|	7531|10014|26993|7514|3587|9612|5439|1460|8737|965|23533|5435|1459|3383|5719|3683|5296|1457|5606|5970|3718|4794|	http://www.genome.jp/kegg-bin/show_pathway?hsa05169/hsa:3383%09red/hsa:26993%09red/hsa:7514%09red/hsa:1460%09red/hsa:7531%09red/hsa:5439%09red/hsa:5435%09red/hsa:965%09red/hsa:5606%09red/hsa:10014%09red/hsa:9612%09red/hsa:3718%09red/hsa:4794%09red/hsa:5296%09red/hsa:5970%09red/hsa:1459%09red/hsa:23533%09red/hsa:3587%09red/hsa:3683%09red/hsa:5719%09red/hsa:8737%09red/hsa:1457%09red
Phosphatidylinositol signaling system	KEGG PATHWAY	hsa04070	11	81	0.0345979318937	0.934600570521	ENSG00000149782|ENSG00000171100|ENSG00000105647|ENSG00000141506|ENSG00000103502|ENSG00000168918|ENSG00000100605|ENSG00000149091|ENSG00000160014|ENSG00000143393|ENSG00000145214	hsa:5331|hsa:4534|hsa:5296|hsa:23533|hsa:10423|hsa:3635|hsa:3705|hsa:8525|hsa:801|hsa:5298|hsa:1609|	5331|4534|5296|23533|10423|3635|3705|8525|801|5298|1609|	http://www.genome.jp/kegg-bin/show_pathway?hsa04070/hsa:5298%09red/hsa:801%09red/hsa:1609%09red/hsa:23533%09red/hsa:5331%09red/hsa:3635%09red/hsa:5296%09red/hsa:3705%09red/hsa:8525%09red/hsa:4534%09red/hsa:10423%09red
Synaptic vesicle cycle	KEGG PATHWAY	hsa04721	9	63	0.0415410893461	0.934600570521	ENSG00000141837|ENSG00000171130|ENSG00000106976|ENSG00000117410|ENSG00000166900|ENSG00000042753|ENSG00000161203|ENSG00000143882|ENSG00000079805	hsa:773|hsa:155066|hsa:1759|hsa:533|hsa:6809|hsa:1175|hsa:1173|hsa:245973|hsa:1785|	773|155066|1759|533|6809|1175|1173|245973|1785|	http://www.genome.jp/kegg-bin/show_pathway?hsa04721/hsa:773%09red/hsa:1173%09red/hsa:1175%09red/hsa:155066%09red/hsa:1785%09red/hsa:1759%09red/hsa:6809%09red/hsa:533%09red/hsa:245973%09red
Glycosphingolipid biosynthesis - lacto and neolacto series	KEGG PATHWAY	hsa00601	5	26	0.0466099625684	0.934600570521	ENSG00000121578|ENSG00000176383|ENSG00000126091|ENSG00000110080|ENSG00000180549	hsa:8702|hsa:79369|hsa:6487|hsa:6484|hsa:2529|	8702|79369|6487|6484|2529|	http://www.genome.jp/kegg-bin/show_pathway?hsa00601/hsa:6484%09red/hsa:2529%09red/hsa:6487%09red/hsa:79369%09red/hsa:8702%09red
Pertussis	KEGG PATHWAY	hsa05133	10	75	0.0468336792733	0.934600570521	ENSG00000125347|ENSG00000160014|ENSG00000166278|ENSG00000114353|ENSG00000173039|ENSG00000170345|ENSG00000102882|ENSG00000172936|ENSG00000172757|ENSG00000149131	hsa:3659|hsa:801|hsa:717|hsa:2771|hsa:5970|hsa:2353|hsa:5594|hsa:4615|hsa:1072|hsa:710|	3659|801|717|2771|5970|2353|5594|4615|1072|710|	http://www.genome.jp/kegg-bin/show_pathway?hsa05133/hsa:801%09red/hsa:5594%09red/hsa:1072%09red/hsa:3659%09red/hsa:5970%09red/hsa:4615%09red/hsa:710%09red/hsa:2353%09red/hsa:2771%09red/hsa:717%09red
Spliceosome	KEGG PATHWAY	hsa03040	15	130	0.0478338874676	0.934600570521	ENSG00000085872|ENSG00000106245|ENSG00000077312|ENSG00000204392|ENSG00000104852|ENSG00000100813|ENSG00000067596|ENSG00000169976|ENSG00000198563|ENSG00000168883|ENSG00000063244|ENSG00000108883|ENSG00000116350|ENSG00000162385|ENSG00000144028	hsa:10523|hsa:8896|hsa:6626|hsa:57819|hsa:6625|hsa:22985|hsa:1659|hsa:83443|hsa:7919|hsa:10713|hsa:11338|hsa:9343|hsa:6429|hsa:4116|hsa:23020|	10523|8896|6626|57819|6625|22985|1659|83443|7919|10713|11338|9343|6429|4116|23020|	http://www.genome.jp/kegg-bin/show_pathway?hsa03040/hsa:10713%09red/hsa:9343%09red/hsa:6429%09red/hsa:7919%09red/hsa:6625%09red/hsa:6626%09red/hsa:1659%09red/hsa:23020%09red/hsa:11338%09red/hsa:10523%09red/hsa:22985%09red/hsa:83443%09red/hsa:4116%09red/hsa:8896%09red/hsa:57819%09red
AMPK signaling pathway	KEGG PATHWAY	hsa04152	14	124	0.062212722527	0.999999995123	ENSG00000266173|ENSG00000160741|ENSG00000072310|ENSG00000204673|ENSG00000177169|ENSG00000105647|ENSG00000076555|ENSG00000167461|ENSG00000185236|ENSG00000143578|ENSG00000165699|ENSG00000141506|ENSG00000110931|ENSG00000068971	hsa:92335|hsa:200186|hsa:6720|hsa:84335|hsa:8408|hsa:5296|hsa:32|hsa:4218|hsa:9230|hsa:148327|hsa:7248|hsa:23533|hsa:10645|hsa:5526|	92335|200186|6720|84335|8408|5296|32|4218|9230|148327|7248|23533|10645|5526|	http://www.genome.jp/kegg-bin/show_pathway?hsa04152/hsa:23533%09red/hsa:5526%09red/hsa:8408%09red/hsa:148327%09red/hsa:7248%09red/hsa:5296%09red/hsa:92335%09red/hsa:32%09red/hsa:6720%09red/hsa:10645%09red/hsa:200186%09red/hsa:9230%09red/hsa:84335%09red/hsa:4218%09red
T cell receptor signaling pathway	KEGG PATHWAY	hsa04660	12	104	0.0712475068127	0.999999995123	ENSG00000131196|ENSG00000213658|ENSG00000105647|ENSG00000174775|ENSG00000141506|ENSG00000170345|ENSG00000173039|ENSG00000071051|ENSG00000102882|ENSG00000137843|ENSG00000141968|ENSG00000146232	hsa:4772|hsa:27040|hsa:5296|hsa:3265|hsa:23533|hsa:2353|hsa:5970|hsa:8440|hsa:5594|hsa:56924|hsa:7409|hsa:4794|	4772|27040|5296|3265|23533|2353|5970|8440|5594|56924|7409|4794|	http://www.genome.jp/kegg-bin/show_pathway?hsa04660/hsa:5594%09red/hsa:27040%09red/hsa:7409%09red/hsa:4794%09red/hsa:4772%09red/hsa:5970%09red/hsa:23533%09red/hsa:5296%09red/hsa:3265%09red/hsa:8440%09red/hsa:2353%09red/hsa:56924%09red
Salmonella infection	KEGG PATHWAY	hsa05132	10	86	0.0906048501913	0.999999995123	ENSG00000196924|ENSG00000137171|ENSG00000015285|ENSG00000126214|ENSG00000116786|ENSG00000170345|ENSG00000102882|ENSG00000172936|ENSG00000108518|ENSG00000173039	hsa:2316|hsa:89953|hsa:7454|hsa:3831|hsa:23207|hsa:2353|hsa:5594|hsa:4615|hsa:5216|hsa:5970|	2316|89953|7454|3831|23207|2353|5594|4615|5216|5970|	http://www.genome.jp/kegg-bin/show_pathway?hsa05132/hsa:5594%09red/hsa:7454%09red/hsa:4615%09red/hsa:23207%09red/hsa:2316%09red/hsa:3831%09red/hsa:5970%09red/hsa:5216%09red/hsa:2353%09red/hsa:89953%09red
Lysosome	KEGG PATHWAY	hsa04142	13	122	0.0965879971279	0.999999995123	ENSG00000103066|ENSG00000196743|ENSG00000107331|ENSG00000117410|ENSG00000150967|ENSG00000171298|ENSG00000090581|ENSG00000100478|ENSG00000127415|ENSG00000102805|ENSG00000064601|ENSG00000100083|ENSG00000125447	hsa:23659|hsa:2760|hsa:20|hsa:533|hsa:23457|hsa:2548|hsa:84572|hsa:11154|hsa:3425|hsa:1203|hsa:5476|hsa:26088|hsa:23163|	23659|2760|20|533|23457|2548|84572|11154|3425|1203|5476|26088|23163|	http://www.genome.jp/kegg-bin/show_pathway?hsa04142/hsa:20%09red/hsa:11154%09red/hsa:23659%09red/hsa:2760%09red/hsa:1203%09red/hsa:3425%09red/hsa:84572%09red/hsa:533%09red/hsa:23163%09red/hsa:2548%09red/hsa:5476%09red/hsa:23457%09red/hsa:26088%09red
Natural killer cell mediated cytotoxicity	KEGG PATHWAY	hsa04650	14	134	0.0972621827814	0.999999995123	ENSG00000204516|ENSG00000005844|ENSG00000120899|ENSG00000160691|ENSG00000090339|ENSG00000131196|ENSG00000108622|ENSG00000213658|ENSG00000105647|ENSG00000174775|ENSG00000141506|ENSG00000087266|ENSG00000102882|ENSG00000141968	hsa:4277|hsa:3683|hsa:2185|hsa:6464|hsa:3383|hsa:4772|hsa:3384|hsa:27040|hsa:5296|hsa:3265|hsa:23533|hsa:6452|hsa:5594|hsa:7409|	4277|3683|2185|6464|3383|4772|3384|27040|5296|3265|23533|6452|5594|7409|	http://www.genome.jp/kegg-bin/show_pathway?hsa04650/hsa:3384%09red/hsa:5594%09red/hsa:27040%09red/hsa:4277%09red/hsa:3383%09red/hsa:7409%09red/hsa:3683%09red/hsa:4772%09red/hsa:23533%09red/hsa:5296%09red/hsa:3265%09red/hsa:2185%09red/hsa:6452%09red/hsa:6464%09red
Cholinergic synapse	KEGG PATHWAY	hsa04725	12	113	0.109079086912	0.999999995123	ENSG00000141837|ENSG00000141506|ENSG00000149782|ENSG00000172354|ENSG00000078369|ENSG00000105647|ENSG00000174775|ENSG00000114353|ENSG00000143578|ENSG00000138031|ENSG00000170345|ENSG00000102882	hsa:773|hsa:23533|hsa:5331|hsa:2783|hsa:2783|hsa:5296|hsa:3265|hsa:2771|hsa:148327|hsa:109|hsa:2353|hsa:5594|	773|23533|5331|2783|2783|5296|3265|2771|148327|109|2353|5594|	http://www.genome.jp/kegg-bin/show_pathway?hsa04725/hsa:773%09red/hsa:5594%09red/hsa:5331%09red/hsa:2783%09red/hsa:148327%09red/hsa:5296%09red/hsa:2771%09red/hsa:3265%09red/hsa:23533%09red/hsa:109%09red/hsa:2353%09red
Acute myeloid leukemia	KEGG PATHWAY	hsa05221	7	57	0.117471682807	0.999999995123	ENSG00000148737|ENSG00000105647|ENSG00000174775|ENSG00000141506|ENSG00000140464|ENSG00000102882|ENSG00000173039	hsa:6934|hsa:5296|hsa:3265|hsa:23533|hsa:5371|hsa:5594|hsa:5970|	6934|5296|3265|23533|5371|5594|5970|	http://www.genome.jp/kegg-bin/show_pathway?hsa05221/hsa:5594%09red/hsa:5371%09red/hsa:5296%09red/hsa:23533%09red/hsa:5970%09red/hsa:3265%09red/hsa:6934%09red
Axon guidance	KEGG PATHWAY	hsa04360	13	127	0.118937130859	0.999999995123	ENSG00000164050|ENSG00000113763|ENSG00000169242|ENSG00000174775|ENSG00000114353|ENSG00000133216|ENSG00000196576|ENSG00000071051|ENSG00000102882|ENSG00000138835|ENSG00000137843|ENSG00000163995|ENSG00000172757	hsa:5364|hsa:90249|hsa:1942|hsa:3265|hsa:2771|hsa:2048|hsa:23654|hsa:8440|hsa:5594|hsa:5998|hsa:56924|hsa:84448|hsa:1072|	5364|90249|1942|3265|2771|2048|23654|8440|5594|5998|56924|84448|1072|	http://www.genome.jp/kegg-bin/show_pathway?hsa04360/hsa:84448%09red/hsa:5594%09red/hsa:90249%09red/hsa:1072%09red/hsa:5364%09red/hsa:1942%09red/hsa:5998%09red/hsa:3265%09red/hsa:23654%09red/hsa:2048%09red/hsa:8440%09red/hsa:2771%09red/hsa:56924%09red
Chemokine signaling pathway	KEGG PATHWAY	hsa04062	18	189	0.122096642468	0.999999995123	ENSG00000141506|ENSG00000149782|ENSG00000105647|ENSG00000120899|ENSG00000172354|ENSG00000078369|ENSG00000015285|ENSG00000174775|ENSG00000198055|ENSG00000114353|ENSG00000173039|ENSG00000105639|ENSG00000138031|ENSG00000160691|ENSG00000102882|ENSG00000141480|ENSG00000141968|ENSG00000173020	hsa:23533|hsa:5331|hsa:5296|hsa:2185|hsa:2783|hsa:2783|hsa:7454|hsa:3265|hsa:2870|hsa:2771|hsa:5970|hsa:3718|hsa:109|hsa:6464|hsa:5594|hsa:409|hsa:7409|hsa:156|	23533|5331|5296|2185|2783|2783|7454|3265|2870|2771|5970|3718|109|6464|5594|409|7409|156|	http://www.genome.jp/kegg-bin/show_pathway?hsa04062/hsa:2870%09red/hsa:5594%09red/hsa:409%09red/hsa:7409%09red/hsa:5331%09red/hsa:2783%09red/hsa:156%09red/hsa:5296%09red/hsa:3718%09red/hsa:7454%09red/hsa:5970%09red/hsa:3265%09red/hsa:23533%09red/hsa:2185%09red/hsa:109%09red/hsa:6464%09red/hsa:2771%09red
GnRH signaling pathway	KEGG PATHWAY	hsa04912	10	92	0.122251016651	0.999999995123	ENSG00000034152|ENSG00000160014|ENSG00000157227|ENSG00000149782|ENSG00000174775|ENSG00000129219|ENSG00000138031|ENSG00000102882|ENSG00000198909|ENSG00000120899	hsa:5606|hsa:801|hsa:4323|hsa:5331|hsa:3265|hsa:5338|hsa:109|hsa:5594|hsa:4215|hsa:2185|	5606|801|4323|5331|3265|5338|109|5594|4215|2185|	http://www.genome.jp/kegg-bin/show_pathway?hsa04912/hsa:801%09red/hsa:5594%09red/hsa:5331%09red/hsa:5338%09red/hsa:5606%09red/hsa:4215%09red/hsa:4323%09red/hsa:3265%09red/hsa:2185%09red/hsa:109%09red
Primary immunodeficiency	KEGG PATHWAY	hsa05340	5	36	0.122365893327	0.999999995123	ENSG00000128322|ENSG00000152457|ENSG00000179583|ENSG00000240505|ENSG00000105639	hsa:3543|hsa:64421|hsa:4261|hsa:23495|hsa:3718|	3543|64421|4261|23495|3718|	http://www.genome.jp/kegg-bin/show_pathway?hsa05340/hsa:23495%09red/hsa:3718%09red/hsa:3543%09red/hsa:64421%09red/hsa:4261%09red
Pyrimidine metabolism	KEGG PATHWAY	hsa00240	11	105	0.128923670186	0.999999995123	ENSG00000166548|ENSG00000130717|ENSG00000197586|ENSG00000047230|ENSG00000077514|ENSG00000184470|ENSG00000205309|ENSG00000100142|ENSG00000141698|ENSG00000005075|ENSG00000125458	hsa:7084|hsa:83549|hsa:955|hsa:56474|hsa:10714|hsa:10587|hsa:56953|hsa:5435|hsa:115024|hsa:5439|hsa:56953|	7084|83549|955|56474|10714|10587|56953|5435|115024|5439|56953|	http://www.genome.jp/kegg-bin/show_pathway?hsa00240/hsa:56474%09red/hsa:83549%09red/hsa:5439%09red/hsa:7084%09red/hsa:56953%09red/hsa:955%09red/hsa:115024%09red/hsa:10587%09red/hsa:5435%09red/hsa:10714%09red
Fc epsilon RI signaling pathway	KEGG PATHWAY	hsa04664	8	70	0.129628776349	0.999999995123	ENSG00000034152|ENSG00000213658|ENSG00000105647|ENSG00000174775|ENSG00000141506|ENSG00000168918|ENSG00000102882|ENSG00000141968	hsa:5606|hsa:27040|hsa:5296|hsa:3265|hsa:23533|hsa:3635|hsa:5594|hsa:7409|	5606|27040|5296|3265|23533|3635|5594|7409|	http://www.genome.jp/kegg-bin/show_pathway?hsa04664/hsa:5594%09red/hsa:27040%09red/hsa:7409%09red/hsa:3635%09red/hsa:5296%09red/hsa:5606%09red/hsa:23533%09red/hsa:3265%09red
Type II diabetes mellitus	KEGG PATHWAY	hsa04930	6	48	0.133482055329	0.999999995123	ENSG00000141837|ENSG00000105647|ENSG00000141506|ENSG00000102882|ENSG00000067225|ENSG00000187486	hsa:773|hsa:5296|hsa:23533|hsa:5594|hsa:5315|hsa:3767|	773|5296|23533|5594|5315|3767|	http://www.genome.jp/kegg-bin/show_pathway?hsa04930/hsa:773%09red/hsa:5594%09red/hsa:5296%09red/hsa:23533%09red/hsa:5315%09red/hsa:3767%09red
Alcoholism	KEGG PATHWAY	hsa05034	17	180	0.136444563273	0.999999995123	ENSG00000108840|ENSG00000112759|ENSG00000160014|ENSG00000172354|ENSG00000078369|ENSG00000181218|ENSG00000174775|ENSG00000114353|ENSG00000061273|ENSG00000143578|ENSG00000113648|ENSG00000203814|ENSG00000110931|ENSG00000102882|ENSG00000188486|ENSG00000160691|ENSG00000185130	hsa:10014|hsa:2030|hsa:801|hsa:2783|hsa:2783|hsa:92815|hsa:3265|hsa:2771|hsa:51564|hsa:148327|hsa:9555|hsa:8343|hsa:10645|hsa:5594|hsa:3014|hsa:6464|hsa:8340|	10014|2030|801|2783|2783|92815|3265|2771|51564|148327|9555|8343|10645|5594|3014|6464|8340|	http://www.genome.jp/kegg-bin/show_pathway?hsa05034/hsa:801%09red/hsa:10014%09red/hsa:5594%09red/hsa:2030%09red/hsa:51564%09red/hsa:2783%09red/hsa:148327%09red/hsa:8340%09red/hsa:92815%09red/hsa:3014%09red/hsa:9555%09red/hsa:2771%09red/hsa:8343%09red/hsa:3265%09red/hsa:10645%09red/hsa:6464%09red
Malaria	KEGG PATHWAY	hsa05144	6	49	0.142176284215	0.999999995123	ENSG00000005844|ENSG00000090339|ENSG00000110651|ENSG00000123384|ENSG00000136732|ENSG00000172936	hsa:3683|hsa:3383|hsa:975|hsa:4035|hsa:2995|hsa:4615|	3683|3383|975|4035|2995|4615|	http://www.genome.jp/kegg-bin/show_pathway?hsa05144/hsa:975%09red/hsa:4035%09red/hsa:3383%09red/hsa:3683%09red/hsa:2995%09red/hsa:4615%09red
Prolactin signaling pathway	KEGG PATHWAY	hsa04917	8	72	0.143754557088	0.999999995123	ENSG00000125347|ENSG00000160691|ENSG00000105647|ENSG00000174775|ENSG00000141506|ENSG00000173039|ENSG00000170345|ENSG00000102882	hsa:3659|hsa:6464|hsa:5296|hsa:3265|hsa:23533|hsa:5970|hsa:2353|hsa:5594|	3659|6464|5296|3265|23533|5970|2353|5594|	http://www.genome.jp/kegg-bin/show_pathway?hsa04917/hsa:5594%09red/hsa:5296%09red/hsa:3659%09red/hsa:5970%09red/hsa:3265%09red/hsa:23533%09red/hsa:6464%09red/hsa:2353%09red
Neurotrophin signaling pathway	KEGG PATHWAY	hsa04722	12	120	0.145285225798	0.999999995123	ENSG00000108953|ENSG00000160691|ENSG00000160014|ENSG00000141522|ENSG00000105647|ENSG00000174775|ENSG00000141506|ENSG00000173039|ENSG00000087088|ENSG00000102882|ENSG00000198909|ENSG00000146232	hsa:7531|hsa:6464|hsa:801|hsa:396|hsa:5296|hsa:3265|hsa:23533|hsa:5970|hsa:581|hsa:5594|hsa:4215|hsa:4794|	7531|6464|801|396|5296|3265|23533|5970|581|5594|4215|4794|	http://www.genome.jp/kegg-bin/show_pathway?hsa04722/hsa:801%09red/hsa:7531%09red/hsa:5594%09red/hsa:4794%09red/hsa:581%09red/hsa:5296%09red/hsa:4215%09red/hsa:23533%09red/hsa:5970%09red/hsa:3265%09red/hsa:6464%09red/hsa:396%09red
Shigellosis	KEGG PATHWAY	hsa05131	7	61	0.147976357092	0.999999995123	ENSG00000131504|ENSG00000015285|ENSG00000173039|ENSG00000085733|ENSG00000116670|ENSG00000102882|ENSG00000108518	hsa:1729|hsa:7454|hsa:5970|hsa:2017|hsa:10459|hsa:5594|hsa:5216|	1729|7454|5970|2017|10459|5594|5216|	http://www.genome.jp/kegg-bin/show_pathway?hsa05131/hsa:5594%09red/hsa:7454%09red/hsa:2017%09red/hsa:10459%09red/hsa:5970%09red/hsa:5216%09red/hsa:1729%09red
Inositol phosphate metabolism	KEGG PATHWAY	hsa00562	7	61	0.147976357092	0.999999995123	ENSG00000171100|ENSG00000149782|ENSG00000103502|ENSG00000168918|ENSG00000100605|ENSG00000111669|ENSG00000143393	hsa:4534|hsa:5331|hsa:10423|hsa:3635|hsa:3705|hsa:7167|hsa:5298|	4534|5331|10423|3635|3705|7167|5298|	http://www.genome.jp/kegg-bin/show_pathway?hsa00562/hsa:5298%09red/hsa:5331%09red/hsa:3705%09red/hsa:3635%09red/hsa:7167%09red/hsa:4534%09red/hsa:10423%09red
VEGF signaling pathway	KEGG PATHWAY	hsa04370	7	61	0.147976357092	0.999999995123	ENSG00000027869|ENSG00000105647|ENSG00000176170|ENSG00000174775|ENSG00000141506|ENSG00000114738|ENSG00000102882	hsa:9047|hsa:5296|hsa:8877|hsa:3265|hsa:23533|hsa:7867|hsa:5594|	9047|5296|8877|3265|23533|7867|5594|	http://www.genome.jp/kegg-bin/show_pathway?hsa04370/hsa:5594%09red/hsa:5296%09red/hsa:7867%09red/hsa:23533%09red/hsa:8877%09red/hsa:3265%09red/hsa:9047%09red
Nicotinate and nicotinamide metabolism	KEGG PATHWAY	hsa00760	4	28	0.148775279736	0.999999995123	ENSG00000125458|ENSG00000008130|ENSG00000141698|ENSG00000205309	hsa:56953|hsa:65220|hsa:115024|hsa:56953|	56953|65220|115024|56953|	http://www.genome.jp/kegg-bin/show_pathway?hsa00760/hsa:56953%09red/hsa:65220%09red/hsa:115024%09red
Huntington's disease	KEGG PATHWAY	hsa05016	17	183	0.149820474091	0.999999995123	ENSG00000126267|ENSG00000149782|ENSG00000167792|ENSG00000130414|ENSG00000174886|ENSG00000140990|ENSG00000100246|ENSG00000042753|ENSG00000143578|ENSG00000241837|ENSG00000100142|ENSG00000105327|ENSG00000005075|ENSG00000087088|ENSG00000161203|ENSG00000213619|ENSG00000170906	hsa:1340|hsa:5331|hsa:4723|hsa:4705|hsa:126328|hsa:4716|hsa:10126|hsa:1175|hsa:148327|hsa:539|hsa:5435|hsa:27113|hsa:5439|hsa:581|hsa:1173|hsa:4722|hsa:4696|	1340|5331|4723|4705|126328|4716|10126|1175|148327|539|5435|27113|5439|581|1173|4722|4696|	http://www.genome.jp/kegg-bin/show_pathway?hsa05016/hsa:4723%09red/hsa:1173%09red/hsa:1175%09red/hsa:5439%09red/hsa:5331%09red/hsa:27113%09red/hsa:148327%09red/hsa:4705%09red/hsa:4696%09red/hsa:126328%09red/hsa:10126%09red/hsa:4716%09red/hsa:4722%09red/hsa:581%09red/hsa:5435%09red/hsa:539%09red/hsa:1340%09red
HTLV-I infection	KEGG PATHWAY	hsa05166	23	261	0.155413005265	0.999999995123	ENSG00000164362|ENSG00000160741|ENSG00000082898|ENSG00000141506|ENSG00000154473|ENSG00000174775|ENSG00000170345|ENSG00000090339|ENSG00000131196|ENSG00000071564|ENSG00000111186|ENSG00000105647|ENSG00000171552|ENSG00000138031|ENSG00000126458|ENSG00000198909|ENSG00000005844|ENSG00000087088|ENSG00000077514|ENSG00000100300|ENSG00000173039|ENSG00000105639|ENSG00000089053	hsa:7015|hsa:200186|hsa:7514|hsa:23533|hsa:9184|hsa:3265|hsa:2353|hsa:3383|hsa:4772|hsa:6929|hsa:81029|hsa:5296|hsa:598|hsa:109|hsa:6237|hsa:4215|hsa:3683|hsa:581|hsa:10714|hsa:706|hsa:5970|hsa:3718|hsa:51433|	7015|200186|7514|23533|9184|3265|2353|3383|4772|6929|81029|5296|598|109|6237|4215|3683|581|10714|706|5970|3718|51433|	http://www.genome.jp/kegg-bin/show_pathway?hsa05166/hsa:706%09red/hsa:598%09red/hsa:9184%09red/hsa:3383%09red/hsa:7514%09red/hsa:10714%09red/hsa:6237%09red/hsa:81029%09red/hsa:4772%09red/hsa:200186%09red/hsa:109%09red/hsa:2353%09red/hsa:7015%09red/hsa:3718%09red/hsa:581%09red/hsa:5296%09red/hsa:6929%09red/hsa:5970%09red/hsa:51433%09red/hsa:23533%09red/hsa:3683%09red/hsa:4215%09red/hsa:3265%09red
TNF signaling pathway	KEGG PATHWAY	hsa04668	11	110	0.158194533195	0.999999995123	ENSG00000034152|ENSG00000129465|ENSG00000090339|ENSG00000137275|ENSG00000157227|ENSG00000105647|ENSG00000141506|ENSG00000143578|ENSG00000173039|ENSG00000170345|ENSG00000102882	hsa:5606|hsa:11035|hsa:3383|hsa:8737|hsa:4323|hsa:5296|hsa:23533|hsa:148327|hsa:5970|hsa:2353|hsa:5594|	5606|11035|3383|8737|4323|5296|23533|148327|5970|2353|5594|	http://www.genome.jp/kegg-bin/show_pathway?hsa04668/hsa:5594%09red/hsa:11035%09red/hsa:148327%09red/hsa:3383%09red/hsa:5296%09red/hsa:8737%09red/hsa:5606%09red/hsa:23533%09red/hsa:4323%09red/hsa:5970%09red/hsa:2353%09red
Progesterone-mediated oocyte maturation	KEGG PATHWAY	hsa04914	9	86	0.159441268541	0.999999995123	ENSG00000166851|ENSG00000138031|ENSG00000105647|ENSG00000141506|ENSG00000114353|ENSG00000116670|ENSG00000096384|ENSG00000102882|ENSG00000089053	hsa:5347|hsa:109|hsa:5296|hsa:23533|hsa:2771|hsa:10459|hsa:3326|hsa:5594|hsa:51433|	5347|109|5296|23533|2771|10459|3326|5594|51433|	http://www.genome.jp/kegg-bin/show_pathway?hsa04914/hsa:5594%09red/hsa:3326%09red/hsa:5347%09red/hsa:51433%09red/hsa:5296%09red/hsa:2771%09red/hsa:10459%09red/hsa:23533%09red/hsa:109%09red
Phototransduction	KEGG PATHWAY	hsa04744	4	29	0.16120889834	0.999999995123	ENSG00000141480|ENSG00000160014|ENSG00000185527|ENSG00000132518	hsa:409|hsa:801|hsa:5148|hsa:3000|	409|801|5148|3000|	http://www.genome.jp/kegg-bin/show_pathway?hsa04744/hsa:801%09red/hsa:5148%09red/hsa:409%09red/hsa:3000%09red
Purine metabolism	KEGG PATHWAY	hsa00230	16	176	0.177562427045	0.999999995123	ENSG00000143774|ENSG00000197586|ENSG00000132518|ENSG00000106348|ENSG00000077514|ENSG00000004455|ENSG00000205309|ENSG00000186642|ENSG00000100142|ENSG00000106992|ENSG00000141698|ENSG00000005075|ENSG00000138031|ENSG00000125458|ENSG00000185527|ENSG00000067225	hsa:2987|hsa:955|hsa:3000|hsa:3614|hsa:10714|hsa:204|hsa:56953|hsa:5138|hsa:5435|hsa:203|hsa:115024|hsa:5439|hsa:109|hsa:56953|hsa:5148|hsa:5315|	2987|955|3000|3614|10714|204|56953|5138|5435|203|115024|5439|109|56953|5148|5315|	http://www.genome.jp/kegg-bin/show_pathway?hsa00230/hsa:955%09red/hsa:5439%09red/hsa:5138%09red/hsa:3614%09red/hsa:3000%09red/hsa:5148%09red/hsa:2987%09red/hsa:115024%09red/hsa:5315%09red/hsa:5435%09red/hsa:56953%09red/hsa:203%09red/hsa:109%09red/hsa:10714%09red/hsa:204%09red
Sulfur relay system	KEGG PATHWAY	hsa04122	2	10	0.179152333166	0.999999995123	ENSG00000128309|ENSG00000128311	hsa:4357|hsa:7263|	4357|7263|	http://www.genome.jp/kegg-bin/show_pathway?hsa04122/hsa:4357%09red/hsa:7263%09red
Sulfur metabolism	KEGG PATHWAY	hsa00920	2	10	0.179152333166	0.999999995123	ENSG00000128309|ENSG00000128311	hsa:4357|hsa:7263|	4357|7263|	http://www.genome.jp/kegg-bin/show_pathway?hsa00920/hsa:4357%09red/hsa:7263%09red
Melanogenesis	KEGG PATHWAY	hsa04916	10	101	0.179505868957	0.999999995123	ENSG00000160014|ENSG00000111186|ENSG00000258839|ENSG00000149782|ENSG00000174775|ENSG00000114353|ENSG00000143578|ENSG00000148737|ENSG00000138031|ENSG00000102882	hsa:801|hsa:81029|hsa:4157|hsa:5331|hsa:3265|hsa:2771|hsa:148327|hsa:6934|hsa:109|hsa:5594|	801|81029|4157|5331|3265|2771|148327|6934|109|5594|	http://www.genome.jp/kegg-bin/show_pathway?hsa04916/hsa:801%09red/hsa:5594%09red/hsa:5331%09red/hsa:4157%09red/hsa:148327%09red/hsa:81029%09red/hsa:2771%09red/hsa:3265%09red/hsa:109%09red/hsa:6934%09red
Ras signaling pathway	KEGG PATHWAY	hsa04014	20	228	0.180105196845	0.999999995123	ENSG00000141506|ENSG00000160691|ENSG00000160014|ENSG00000174791|ENSG00000172354|ENSG00000213658|ENSG00000105647|ENSG00000169242|ENSG00000174775|ENSG00000171552|ENSG00000129219|ENSG00000173039|ENSG00000137843|ENSG00000078369|ENSG00000102882|ENSG00000126458|ENSG00000184381|ENSG00000197283|ENSG00000101109|ENSG00000068028	hsa:23533|hsa:6464|hsa:801|hsa:9610|hsa:2783|hsa:27040|hsa:5296|hsa:1942|hsa:3265|hsa:598|hsa:5338|hsa:5970|hsa:56924|hsa:2783|hsa:5594|hsa:6237|hsa:8398|hsa:8831|hsa:6789|hsa:83593|	23533|6464|801|9610|2783|27040|5296|1942|3265|598|5338|5970|56924|2783|5594|6237|8398|8831|6789|83593|	http://www.genome.jp/kegg-bin/show_pathway?hsa04014/hsa:9610%09red/hsa:801%09red/hsa:5594%09red/hsa:27040%09red/hsa:598%09red/hsa:2783%09red/hsa:5970%09red/hsa:8398%09red/hsa:5338%09red/hsa:6237%09red/hsa:1942%09red/hsa:23533%09red/hsa:5296%09red/hsa:8831%09red/hsa:3265%09red/hsa:6464%09red/hsa:83593%09red/hsa:6789%09red/hsa:56924%09red
Prostate cancer	KEGG PATHWAY	hsa05215	9	89	0.181240807788	0.999999995123	ENSG00000148737|ENSG00000105647|ENSG00000174775|ENSG00000141506|ENSG00000143578|ENSG00000084207|ENSG00000096384|ENSG00000102882|ENSG00000173039	hsa:6934|hsa:5296|hsa:3265|hsa:23533|hsa:148327|hsa:2950|hsa:3326|hsa:5594|hsa:5970|	6934|5296|3265|23533|148327|2950|3326|5594|5970|	http://www.genome.jp/kegg-bin/show_pathway?hsa05215/hsa:5594%09red/hsa:3326%09red/hsa:148327%09red/hsa:5296%09red/hsa:23533%09red/hsa:2950%09red/hsa:3265%09red/hsa:6934%09red/hsa:5970%09red
Vibrio cholerae infection	KEGG PATHWAY	hsa05110	6	54	0.189254580278	0.999999995123	ENSG00000171130|ENSG00000117410|ENSG00000138031|ENSG00000285130|ENSG00000155660|ENSG00000143882	hsa:155066|hsa:533|hsa:109|hsa:9414|hsa:9601|hsa:245973|	155066|533|109|9414|9601|245973|	http://www.genome.jp/kegg-bin/show_pathway?hsa05110/hsa:9601%09red/hsa:155066%09red/hsa:533%09red/hsa:245973%09red/hsa:109%09red/hsa:9414%09red
MAPK signaling pathway	KEGG PATHWAY	hsa04010	22	257	0.193315806157	0.999999995123	ENSG00000196924|ENSG00000125952|ENSG00000142733|ENSG00000102882|ENSG00000120875|ENSG00000141837|ENSG00000173327|ENSG00000174775|ENSG00000130522|ENSG00000170345|ENSG00000141480|ENSG00000131196|ENSG00000104814|ENSG00000126458|ENSG00000198909|ENSG00000110786|ENSG00000034152|ENSG00000011485|ENSG00000173039|ENSG00000114738|ENSG00000101109|ENSG00000071054	hsa:2316|hsa:4149|hsa:9064|hsa:5594|hsa:1846|hsa:773|hsa:4296|hsa:3265|hsa:3727|hsa:2353|hsa:409|hsa:4772|hsa:11184|hsa:6237|hsa:4215|hsa:84867|hsa:5606|hsa:5536|hsa:5970|hsa:7867|hsa:6789|hsa:9448|	2316|4149|9064|5594|1846|773|4296|3265|3727|2353|409|4772|11184|6237|4215|84867|5606|5536|5970|7867|6789|9448|	http://www.genome.jp/kegg-bin/show_pathway?hsa04010/hsa:409%09red/hsa:9448%09red/hsa:9064%09red/hsa:11184%09red/hsa:3727%09red/hsa:5536%09red/hsa:6237%09red/hsa:4149%09red/hsa:7867%09red/hsa:4772%09red/hsa:5606%09red/hsa:2316%09red/hsa:2353%09red/hsa:6789%09red/hsa:773%09red/hsa:5594%09red/hsa:5970%09red/hsa:84867%09red/hsa:4296%09red/hsa:1846%09red/hsa:4215%09red/hsa:3265%09red
NF-kappa B signaling pathway	KEGG PATHWAY	hsa04064	9	91	0.196474122616	0.999999995123	ENSG00000090339|ENSG00000137275|ENSG00000213658|ENSG00000171552|ENSG00000101266|ENSG00000173039|ENSG00000204435|ENSG00000172936|ENSG00000070770	hsa:3383|hsa:8737|hsa:27040|hsa:598|hsa:1457|hsa:5970|hsa:1460|hsa:4615|hsa:1459|	3383|8737|27040|598|1457|5970|1460|4615|1459|	http://www.genome.jp/kegg-bin/show_pathway?hsa04064/hsa:8737%09red/hsa:27040%09red/hsa:598%09red/hsa:3383%09red/hsa:5970%09red/hsa:1457%09red/hsa:4615%09red/hsa:1459%09red/hsa:1460%09red
Glutamatergic synapse	KEGG PATHWAY	hsa04724	11	116	0.197285902812	0.999999995123	ENSG00000141837|ENSG00000172354|ENSG00000078369|ENSG00000149782|ENSG00000173020|ENSG00000129219|ENSG00000138031|ENSG00000134294|ENSG00000102882|ENSG00000114353|ENSG00000162383	hsa:773|hsa:2783|hsa:2783|hsa:5331|hsa:156|hsa:5338|hsa:109|hsa:54407|hsa:5594|hsa:2771|hsa:6512|	773|2783|2783|5331|156|5338|109|54407|5594|2771|6512|	http://www.genome.jp/kegg-bin/show_pathway?hsa04724/hsa:773%09red/hsa:5594%09red/hsa:5331%09red/hsa:2783%09red/hsa:156%09red/hsa:5338%09red/hsa:6512%09red/hsa:2771%09red/hsa:109%09red/hsa:54407%09red
Alzheimer's disease	KEGG PATHWAY	hsa05010	15	168	0.203978912077	0.999999995123	ENSG00000123384|ENSG00000126267|ENSG00000149782|ENSG00000160014|ENSG00000130414|ENSG00000174886|ENSG00000014216|ENSG00000140990|ENSG00000074370|ENSG00000072506|ENSG00000241837|ENSG00000170906|ENSG00000167792|ENSG00000102882|ENSG00000213619	hsa:4035|hsa:1340|hsa:5331|hsa:801|hsa:4705|hsa:126328|hsa:823|hsa:4716|hsa:489|hsa:3028|hsa:539|hsa:4696|hsa:4723|hsa:5594|hsa:4722|	4035|1340|5331|801|4705|126328|823|4716|489|3028|539|4696|4723|5594|4722|	http://www.genome.jp/kegg-bin/show_pathway?hsa05010/hsa:801%09red/hsa:4723%09red/hsa:1340%09red/hsa:5594%09red/hsa:823%09red/hsa:3028%09red/hsa:4035%09red/hsa:4705%09red/hsa:4696%09red/hsa:126328%09red/hsa:4716%09red/hsa:4722%09red/hsa:5331%09red/hsa:539%09red/hsa:489%09red
Non-small cell lung cancer	KEGG PATHWAY	hsa05223	6	56	0.209580620879	0.999999995123	ENSG00000105647|ENSG00000174775|ENSG00000141506|ENSG00000102882|ENSG00000101109|ENSG00000068028	hsa:5296|hsa:3265|hsa:23533|hsa:5594|hsa:6789|hsa:83593|	5296|3265|23533|5594|6789|83593|	http://www.genome.jp/kegg-bin/show_pathway?hsa05223/hsa:5594%09red/hsa:5296%09red/hsa:23533%09red/hsa:3265%09red/hsa:83593%09red/hsa:6789%09red
Morphine addiction	KEGG PATHWAY	hsa05032	9	93	0.21222696812	0.999999995123	ENSG00000141837|ENSG00000172354|ENSG00000078369|ENSG00000198055|ENSG00000186642|ENSG00000138031|ENSG00000141480|ENSG00000114353|ENSG00000173020	hsa:773|hsa:2783|hsa:2783|hsa:2870|hsa:5138|hsa:109|hsa:409|hsa:2771|hsa:156|	773|2783|2783|2870|5138|109|409|2771|156|	http://www.genome.jp/kegg-bin/show_pathway?hsa05032/hsa:773%09red/hsa:2870%09red/hsa:2771%09red/hsa:409%09red/hsa:2783%09red/hsa:5138%09red/hsa:156%09red/hsa:109%09red
Oxidative phosphorylation	KEGG PATHWAY	hsa00190	12	133	0.22679168525	0.999999995123	ENSG00000171130|ENSG00000126267|ENSG00000167792|ENSG00000117410|ENSG00000241837|ENSG00000174886|ENSG00000140990|ENSG00000130414|ENSG00000170906|ENSG00000006695|ENSG00000213619|ENSG00000143882	hsa:155066|hsa:1340|hsa:4723|hsa:533|hsa:539|hsa:126328|hsa:4716|hsa:4705|hsa:4696|hsa:1352|hsa:4722|hsa:245973|	155066|1340|4723|533|539|126328|4716|4705|4696|1352|4722|245973|	http://www.genome.jp/kegg-bin/show_pathway?hsa00190/hsa:4723%09red/hsa:1340%09red/hsa:155066%09red/hsa:1352%09red/hsa:4705%09red/hsa:4696%09red/hsa:126328%09red/hsa:4716%09red/hsa:4722%09red/hsa:533%09red/hsa:245973%09red/hsa:539%09red
Non-homologous end-joining	KEGG PATHWAY	hsa03450	2	13	0.251979903238	0.999999995123	ENSG00000152457|ENSG00000166169	hsa:64421|hsa:27343|	64421|27343|	http://www.genome.jp/kegg-bin/show_pathway?hsa03450/hsa:27343%09red/hsa:64421%09red
Endocrine and other factor-regulated calcium reabsorption	KEGG PATHWAY	hsa04961	5	48	0.255824577537	0.999999995123	ENSG00000161203|ENSG00000149782|ENSG00000042753|ENSG00000106976|ENSG00000079805	hsa:1173|hsa:5331|hsa:1175|hsa:1759|hsa:1785|	1173|5331|1175|1759|1785|	http://www.genome.jp/kegg-bin/show_pathway?hsa04961/hsa:1759%09red/hsa:1173%09red/hsa:1175%09red/hsa:5331%09red/hsa:1785%09red
Adherens junction	KEGG PATHWAY	hsa04520	7	73	0.257544023362	0.999999995123	ENSG00000148737|ENSG00000015285|ENSG00000175866|ENSG00000101266|ENSG00000204435|ENSG00000102882|ENSG00000070770	hsa:6934|hsa:7454|hsa:10458|hsa:1457|hsa:1460|hsa:5594|hsa:1459|	6934|7454|10458|1457|1460|5594|1459|	http://www.genome.jp/kegg-bin/show_pathway?hsa04520/hsa:5594%09red/hsa:7454%09red/hsa:10458%09red/hsa:1460%09red/hsa:1459%09red/hsa:6934%09red/hsa:1457%09red
Chronic myeloid leukemia	KEGG PATHWAY	hsa05220	7	73	0.257544023362	0.999999995123	ENSG00000160691|ENSG00000105647|ENSG00000141506|ENSG00000174775|ENSG00000173039|ENSG00000102882|ENSG00000171552	hsa:6464|hsa:5296|hsa:23533|hsa:3265|hsa:5970|hsa:5594|hsa:598|	6464|5296|23533|3265|5970|5594|598|	http://www.genome.jp/kegg-bin/show_pathway?hsa05220/hsa:23533%09red/hsa:598%09red/hsa:5296%09red/hsa:5594%09red/hsa:5970%09red/hsa:3265%09red/hsa:6464%09red
Apoptosis	KEGG PATHWAY	hsa04210	8	86	0.260593429263	0.999999995123	ENSG00000137275|ENSG00000087088|ENSG00000105647|ENSG00000141506|ENSG00000171552|ENSG00000173039|ENSG00000172936|ENSG00000014216	hsa:8737|hsa:581|hsa:5296|hsa:23533|hsa:598|hsa:5970|hsa:4615|hsa:823|	8737|581|5296|23533|598|5970|4615|823|	http://www.genome.jp/kegg-bin/show_pathway?hsa04210/hsa:23533%09red/hsa:823%09red/hsa:598%09red/hsa:581%09red/hsa:5296%09red/hsa:5970%09red/hsa:4615%09red/hsa:8737%09red
Non-alcoholic fatty liver disease (NAFLD)	KEGG PATHWAY	hsa04932	13	151	0.261329859472	0.999999995123	ENSG00000140990|ENSG00000072310|ENSG00000167792|ENSG00000173327|ENSG00000087088|ENSG00000174886|ENSG00000105647|ENSG00000141506|ENSG00000130414|ENSG00000173039|ENSG00000170906|ENSG00000213619|ENSG00000126267	hsa:4716|hsa:6720|hsa:4723|hsa:4296|hsa:581|hsa:126328|hsa:5296|hsa:23533|hsa:4705|hsa:5970|hsa:4696|hsa:4722|hsa:1340|	4716|6720|4723|4296|581|126328|5296|23533|4705|5970|4696|4722|1340|	http://www.genome.jp/kegg-bin/show_pathway?hsa04932/hsa:4723%09red/hsa:1340%09red/hsa:23533%09red/hsa:4705%09red/hsa:126328%09red/hsa:5296%09red/hsa:4696%09red/hsa:4716%09red/hsa:4722%09red/hsa:6720%09red/hsa:581%09red/hsa:4296%09red/hsa:5970%09red
Glyoxylate and dicarboxylate metabolism	KEGG PATHWAY	hsa00630	3	25	0.269412765335	0.999999995123	ENSG00000182199|ENSG00000172482|ENSG00000178922	hsa:6472|hsa:189|hsa:81888|	6472|189|81888|	http://www.genome.jp/kegg-bin/show_pathway?hsa00630/hsa:81888%09red/hsa:189%09red/hsa:6472%09red
Glycosylphosphatidylinositol(GPI)-anchor biosynthesis	KEGG PATHWAY	hsa00563	3	25	0.269412765335	0.999999995123	ENSG00000119227|ENSG00000165282|ENSG00000007541	hsa:80235|hsa:84720|hsa:9091|	80235|84720|9091|	http://www.genome.jp/kegg-bin/show_pathway?hsa00563/hsa:80235%09red/hsa:9091%09red/hsa:84720%09red
ErbB signaling pathway	KEGG PATHWAY	hsa04012	8	87	0.269894777376	0.999999995123	ENSG00000141506|ENSG00000160691|ENSG00000105647|ENSG00000174775|ENSG00000065361|ENSG00000071051|ENSG00000102882|ENSG00000137843	hsa:23533|hsa:6464|hsa:5296|hsa:3265|hsa:2066|hsa:8440|hsa:5594|hsa:56924|	23533|6464|5296|3265|2066|8440|5594|56924|	http://www.genome.jp/kegg-bin/show_pathway?hsa04012/hsa:5594%09red/hsa:5296%09red/hsa:2066%09red/hsa:23533%09red/hsa:3265%09red/hsa:8440%09red/hsa:6464%09red/hsa:56924%09red
Colorectal cancer	KEGG PATHWAY	hsa05210	6	62	0.274514067476	0.999999995123	ENSG00000087088|ENSG00000148737|ENSG00000105647|ENSG00000141506|ENSG00000170345|ENSG00000102882	hsa:581|hsa:6934|hsa:5296|hsa:23533|hsa:2353|hsa:5594|	581|6934|5296|23533|2353|5594|	http://www.genome.jp/kegg-bin/show_pathway?hsa05210/hsa:5594%09red/hsa:581%09red/hsa:5296%09red/hsa:23533%09red/hsa:2353%09red/hsa:6934%09red
Protein processing in endoplasmic reticulum	KEGG PATHWAY	hsa04141	14	168	0.287144411875	0.999999995123	ENSG00000244038|ENSG00000087088|ENSG00000160803|ENSG00000185825|ENSG00000162298|ENSG00000130175|ENSG00000167671|ENSG00000131871|ENSG00000149428|ENSG00000096384|ENSG00000135924|ENSG00000155660|ENSG00000014216|ENSG00000135506	hsa:1650|hsa:581|hsa:56893|hsa:10134|hsa:84447|hsa:5589|hsa:80700|hsa:55829|hsa:10525|hsa:3326|hsa:3300|hsa:9601|hsa:823|hsa:10956|	1650|581|56893|10134|84447|5589|80700|55829|10525|3326|3300|9601|823|10956|	http://www.genome.jp/kegg-bin/show_pathway?hsa04141/hsa:80700%09red/hsa:56893%09red/hsa:9601%09red/hsa:1650%09red/hsa:3326%09red/hsa:3300%09red/hsa:5589%09red/hsa:10134%09red/hsa:581%09red/hsa:10525%09red/hsa:10956%09red/hsa:823%09red/hsa:55829%09red/hsa:84447%09red
Gap junction	KEGG PATHWAY	hsa04540	8	89	0.288768060144	0.999999995123	ENSG00000196230|ENSG00000149782|ENSG00000174775|ENSG00000258947|ENSG00000141551|ENSG00000138031|ENSG00000102882|ENSG00000114353	hsa:203068|hsa:5331|hsa:3265|hsa:84617|hsa:1453|hsa:109|hsa:5594|hsa:2771|	203068|5331|3265|84617|1453|109|5594|2771|	http://www.genome.jp/kegg-bin/show_pathway?hsa04540/hsa:203068%09red/hsa:5594%09red/hsa:5331%09red/hsa:1453%09red/hsa:2771%09red/hsa:3265%09red/hsa:109%09red/hsa:84617%09red
Glycosphingolipid biosynthesis - ganglio series	KEGG PATHWAY	hsa00604	2	15	0.301049953184	0.999999995123	ENSG00000115525|ENSG00000160408	hsa:8869|hsa:30815|	8869|30815|	http://www.genome.jp/kegg-bin/show_pathway?hsa00604/hsa:8869%09red/hsa:30815%09red
Glycosaminoglycan biosynthesis - keratan sulfate	KEGG PATHWAY	hsa00533	2	15	0.301049953184	0.999999995123	ENSG00000121578|ENSG00000126091	hsa:8702|hsa:6487|	8702|6487|	http://www.genome.jp/kegg-bin/show_pathway?hsa00533/hsa:6487%09red/hsa:8702%09red
Rap1 signaling pathway	KEGG PATHWAY	hsa04015	17	211	0.304177087591	0.999999995123	ENSG00000034152|ENSG00000149782|ENSG00000160014|ENSG00000005844|ENSG00000213658|ENSG00000105647|ENSG00000169242|ENSG00000174775|ENSG00000114353|ENSG00000127533|ENSG00000138031|ENSG00000102882|ENSG00000126458|ENSG00000108518|ENSG00000120318|ENSG00000141506|ENSG00000068028	hsa:5606|hsa:5331|hsa:801|hsa:3683|hsa:27040|hsa:5296|hsa:1942|hsa:3265|hsa:2771|hsa:9002|hsa:109|hsa:5594|hsa:6237|hsa:5216|hsa:64411|hsa:23533|hsa:83593|	5606|5331|801|3683|27040|5296|1942|3265|2771|9002|109|5594|6237|5216|64411|23533|83593|	http://www.genome.jp/kegg-bin/show_pathway?hsa04015/hsa:801%09red/hsa:5594%09red/hsa:27040%09red/hsa:5216%09red/hsa:5331%09red/hsa:6237%09red/hsa:3683%09red/hsa:64411%09red/hsa:5296%09red/hsa:5606%09red/hsa:1942%09red/hsa:2771%09red/hsa:3265%09red/hsa:9002%09red/hsa:23533%09red/hsa:109%09red/hsa:83593%09red
Endometrial cancer	KEGG PATHWAY	hsa05213	5	52	0.306467441455	0.999999995123	ENSG00000148737|ENSG00000102882|ENSG00000105647|ENSG00000174775|ENSG00000141506	hsa:6934|hsa:5594|hsa:5296|hsa:3265|hsa:23533|	6934|5594|5296|3265|23533|	http://www.genome.jp/kegg-bin/show_pathway?hsa05213/hsa:5594%09red/hsa:6934%09red/hsa:5296%09red/hsa:3265%09red/hsa:23533%09red
Glioma	KEGG PATHWAY	hsa05214	6	65	0.308615507794	0.999999995123	ENSG00000105647|ENSG00000160014|ENSG00000160691|ENSG00000174775|ENSG00000141506|ENSG00000102882	hsa:5296|hsa:801|hsa:6464|hsa:3265|hsa:23533|hsa:5594|	5296|801|6464|3265|23533|5594|	http://www.genome.jp/kegg-bin/show_pathway?hsa05214/hsa:801%09red/hsa:5594%09red/hsa:5296%09red/hsa:23533%09red/hsa:3265%09red/hsa:6464%09red
Glycine, serine and threonine metabolism	KEGG PATHWAY	hsa00260	4	40	0.315614277777	0.999999995123	ENSG00000182199|ENSG00000100116|ENSG00000124713|ENSG00000172482	hsa:6472|hsa:23464|hsa:27232|hsa:189|	6472|23464|27232|189|	http://www.genome.jp/kegg-bin/show_pathway?hsa00260/hsa:189%09red/hsa:23464%09red/hsa:6472%09red/hsa:27232%09red
Cyanoamino acid metabolism	KEGG PATHWAY	hsa00460	1	5	0.329925423066	0.999999995123	ENSG00000182199	hsa:6472|	6472|	http://www.genome.jp/kegg-bin/show_pathway?hsa00460/hsa:6472%09red
Toxoplasmosis	KEGG PATHWAY	hsa05145	10	120	0.329936732265	0.999999995123	ENSG00000034152|ENSG00000179583|ENSG00000105647|ENSG00000171552|ENSG00000114353|ENSG00000173039|ENSG00000110324|ENSG00000102882|ENSG00000172936|ENSG00000141506	hsa:5606|hsa:4261|hsa:5296|hsa:598|hsa:2771|hsa:5970|hsa:3587|hsa:5594|hsa:4615|hsa:23533|	5606|4261|5296|598|2771|5970|3587|5594|4615|23533|	http://www.genome.jp/kegg-bin/show_pathway?hsa05145/hsa:5594%09red/hsa:3587%09red/hsa:598%09red/hsa:5296%09red/hsa:5606%09red/hsa:2771%09red/hsa:5970%09red/hsa:4615%09red/hsa:23533%09red/hsa:4261%09red
Vascular smooth muscle contraction	KEGG PATHWAY	hsa04270	10	121	0.338568520564	0.999999995123	ENSG00000132694|ENSG00000122679|ENSG00000160014|ENSG00000092841|ENSG00000149782|ENSG00000132329|ENSG00000138031|ENSG00000102882|ENSG00000184381|ENSG00000171121	hsa:9826|hsa:10268|hsa:801|hsa:4637|hsa:5331|hsa:10267|hsa:109|hsa:5594|hsa:8398|hsa:27094|	9826|10268|801|4637|5331|10267|109|5594|8398|27094|	http://www.genome.jp/kegg-bin/show_pathway?hsa04270/hsa:801%09red/hsa:5594%09red/hsa:10267%09red/hsa:5331%09red/hsa:10268%09red/hsa:27094%09red/hsa:4637%09red/hsa:9826%09red/hsa:8398%09red/hsa:109%09red
Thyroid cancer	KEGG PATHWAY	hsa05216	3	29	0.34152272647	0.999999995123	ENSG00000148737|ENSG00000102882|ENSG00000174775	hsa:6934|hsa:5594|hsa:3265|	6934|5594|3265|	http://www.genome.jp/kegg-bin/show_pathway?hsa05216/hsa:5594%09red/hsa:6934%09red/hsa:3265%09red
Pathogenic Escherichia coli infection	KEGG PATHWAY	hsa05130	5	55	0.345333481505	0.999999995123	ENSG00000071051|ENSG00000015285|ENSG00000085733|ENSG00000196230|ENSG00000258947	hsa:8440|hsa:7454|hsa:2017|hsa:203068|hsa:84617|	8440|7454|2017|203068|84617|	http://www.genome.jp/kegg-bin/show_pathway?hsa05130/hsa:2017%09red/hsa:84617%09red/hsa:8440%09red/hsa:7454%09red/hsa:203068%09red
Selenocompound metabolism	KEGG PATHWAY	hsa00450	2	17	0.349540367694	0.999999995123	ENSG00000184470|ENSG00000166986	hsa:10587|hsa:4141|	10587|4141|	http://www.genome.jp/kegg-bin/show_pathway?hsa00450/hsa:4141%09red/hsa:10587%09red
Oocyte meiosis	KEGG PATHWAY	hsa04114	9	110	0.361297265495	0.999999995123	ENSG00000108953|ENSG00000166851|ENSG00000160014|ENSG00000087586|ENSG00000116670|ENSG00000138031|ENSG00000102882|ENSG00000068971|ENSG00000089053	hsa:7531|hsa:5347|hsa:801|hsa:6790|hsa:10459|hsa:109|hsa:5594|hsa:5526|hsa:51433|	7531|5347|801|6790|10459|109|5594|5526|51433|	http://www.genome.jp/kegg-bin/show_pathway?hsa04114/hsa:801%09red/hsa:7531%09red/hsa:5594%09red/hsa:5526%09red/hsa:5347%09red/hsa:6790%09red/hsa:10459%09red/hsa:51433%09red/hsa:109%09red
Circadian entrainment	KEGG PATHWAY	hsa04713	8	97	0.366843186632	0.999999995123	ENSG00000160014|ENSG00000172354|ENSG00000078369|ENSG00000149782|ENSG00000114353|ENSG00000138031|ENSG00000170345|ENSG00000102882	hsa:801|hsa:2783|hsa:2783|hsa:5331|hsa:2771|hsa:109|hsa:2353|hsa:5594|	801|2783|2783|5331|2771|109|2353|5594|	http://www.genome.jp/kegg-bin/show_pathway?hsa04713/hsa:801%09red/hsa:5594%09red/hsa:5331%09red/hsa:2783%09red/hsa:2771%09red/hsa:109%09red/hsa:2353%09red
Other types of O-glycan biosynthesis	KEGG PATHWAY	hsa00514	3	31	0.377510560482	0.999999995123	ENSG00000126091|ENSG00000180549|ENSG00000167889	hsa:6487|hsa:2529|hsa:146664|	6487|2529|146664|	http://www.genome.jp/kegg-bin/show_pathway?hsa00514/hsa:146664%09red/hsa:2529%09red/hsa:6487%09red
cGMP-PKG signaling pathway	KEGG PATHWAY	hsa04022	13	167	0.378720992279	0.999999995123	ENSG00000149782|ENSG00000160014|ENSG00000131196|ENSG00000105647|ENSG00000141506|ENSG00000114353|ENSG00000186642|ENSG00000143578|ENSG00000213999|ENSG00000138031|ENSG00000102882|ENSG00000074370|ENSG00000171121	hsa:5331|hsa:801|hsa:4772|hsa:5296|hsa:23533|hsa:2771|hsa:5138|hsa:148327|hsa:100271849|hsa:109|hsa:5594|hsa:489|hsa:27094|	5331|801|4772|5296|23533|2771|5138|148327|100271849|109|5594|489|27094|	http://www.genome.jp/kegg-bin/show_pathway?hsa04022/hsa:801%09red/hsa:5594%09red/hsa:5331%09red/hsa:148327%09red/hsa:27094%09red/hsa:100271849%09red/hsa:4772%09red/hsa:2771%09red/hsa:5296%09red/hsa:5138%09red/hsa:23533%09red/hsa:109%09red/hsa:489%09red
Vasopressin-regulated water reabsorption	KEGG PATHWAY	hsa04962	4	45	0.390329473427	0.999999995123	ENSG00000143578|ENSG00000185236|ENSG00000138031|ENSG00000141522	hsa:148327|hsa:9230|hsa:109|hsa:396|	148327|9230|109|396|	http://www.genome.jp/kegg-bin/show_pathway?hsa04962/hsa:109%09red/hsa:9230%09red/hsa:396%09red/hsa:148327%09red
Glycosaminoglycan degradation	KEGG PATHWAY	hsa00531	2	19	0.396830428511	0.999999995123	ENSG00000127415|ENSG00000068001	hsa:3425|hsa:8692|	3425|8692|	http://www.genome.jp/kegg-bin/show_pathway?hsa00531/hsa:3425%09red/hsa:8692%09red
Parkinson's disease	KEGG PATHWAY	hsa05012	11	143	0.409071244127	0.999999995123	ENSG00000126267|ENSG00000170315|ENSG00000156587|ENSG00000130414|ENSG00000174886|ENSG00000140990|ENSG00000114353|ENSG00000241837|ENSG00000170906|ENSG00000167792|ENSG00000213619	hsa:1340|hsa:7314|hsa:9246|hsa:4705|hsa:126328|hsa:4716|hsa:2771|hsa:539|hsa:4696|hsa:4723|hsa:4722|	1340|7314|9246|4705|126328|4716|2771|539|4696|4723|4722|	http://www.genome.jp/kegg-bin/show_pathway?hsa05012/hsa:4723%09red/hsa:1340%09red/hsa:2771%09red/hsa:4705%09red/hsa:4696%09red/hsa:126328%09red/hsa:9246%09red/hsa:4716%09red/hsa:4722%09red/hsa:7314%09red/hsa:539%09red
Long-term depression	KEGG PATHWAY	hsa04730	5	60	0.410521370038	0.999999995123	ENSG00000141837|ENSG00000102882|ENSG00000149782|ENSG00000174775|ENSG00000114353	hsa:773|hsa:5594|hsa:5331|hsa:3265|hsa:2771|	773|5594|5331|3265|2771|	http://www.genome.jp/kegg-bin/show_pathway?hsa04730/hsa:773%09red/hsa:5594%09red/hsa:2771%09red/hsa:5331%09red/hsa:3265%09red
Base excision repair	KEGG PATHWAY	hsa03410	3	33	0.41306684275	0.999999995123	ENSG00000077514|ENSG00000129071|ENSG00000166169	hsa:10714|hsa:8930|hsa:27343|	10714|8930|27343|	http://www.genome.jp/kegg-bin/show_pathway?hsa03410/hsa:27343%09red/hsa:10714%09red/hsa:8930%09red
Leishmaniasis	KEGG PATHWAY	hsa05140	6	74	0.413639710037	0.999999995123	ENSG00000175130|ENSG00000173039|ENSG00000051523|ENSG00000170345|ENSG00000102882|ENSG00000172936	hsa:65108|hsa:5970|hsa:1535|hsa:2353|hsa:5594|hsa:4615|	65108|5970|1535|2353|5594|4615|	http://www.genome.jp/kegg-bin/show_pathway?hsa05140/hsa:5594%09red/hsa:5970%09red/hsa:4615%09red/hsa:65108%09red/hsa:2353%09red/hsa:1535%09red
RNA degradation	KEGG PATHWAY	hsa03018	6	74	0.413639710037	0.999999995123	ENSG00000179335|ENSG00000204392|ENSG00000166938|ENSG00000204351|ENSG00000088038|ENSG00000108515	hsa:80153|hsa:57819|hsa:115752|hsa:6499|hsa:4849|hsa:2027|	80153|57819|115752|6499|4849|2027|	http://www.genome.jp/kegg-bin/show_pathway?hsa03018/hsa:2027%09red/hsa:4849%09red/hsa:115752%09red/hsa:6499%09red/hsa:80153%09red/hsa:57819%09red
Biosynthesis of amino acids	KEGG PATHWAY	hsa01230	6	74	0.413639710037	0.999999995123	ENSG00000059573|ENSG00000149925|ENSG00000182199|ENSG00000108515|ENSG00000111669|ENSG00000067225	hsa:5832|hsa:226|hsa:6472|hsa:2027|hsa:7167|hsa:5315|	5832|226|6472|2027|7167|5315|	http://www.genome.jp/kegg-bin/show_pathway?hsa01230/hsa:5832%09red/hsa:226%09red/hsa:2027%09red/hsa:6472%09red/hsa:7167%09red/hsa:5315%09red
Oxytocin signaling pathway	KEGG PATHWAY	hsa04921	12	159	0.425243242813	0.999999995123	ENSG00000141506|ENSG00000149782|ENSG00000160014|ENSG00000131196|ENSG00000092841|ENSG00000105647|ENSG00000174775|ENSG00000114353|ENSG00000138031|ENSG00000110931|ENSG00000170345|ENSG00000102882	hsa:23533|hsa:5331|hsa:801|hsa:4772|hsa:4637|hsa:5296|hsa:3265|hsa:2771|hsa:109|hsa:10645|hsa:2353|hsa:5594|	23533|5331|801|4772|4637|5296|3265|2771|109|10645|2353|5594|	http://www.genome.jp/kegg-bin/show_pathway?hsa04921/hsa:801%09red/hsa:5594%09red/hsa:5331%09red/hsa:10645%09red/hsa:5296%09red/hsa:2771%09red/hsa:4772%09red/hsa:3265%09red/hsa:23533%09red/hsa:109%09red/hsa:2353%09red/hsa:4637%09red
Dopaminergic synapse	KEGG PATHWAY	hsa04728	10	131	0.426269011454	0.999999995123	ENSG00000141837|ENSG00000160014|ENSG00000172354|ENSG00000078369|ENSG00000149782|ENSG00000114353|ENSG00000143578|ENSG00000170345|ENSG00000141480|ENSG00000068971	hsa:773|hsa:801|hsa:2783|hsa:2783|hsa:5331|hsa:2771|hsa:148327|hsa:2353|hsa:409|hsa:5526|	773|801|2783|2783|5331|2771|148327|2353|409|5526|	http://www.genome.jp/kegg-bin/show_pathway?hsa04728/hsa:773%09red/hsa:801%09red/hsa:2771%09red/hsa:409%09red/hsa:5331%09red/hsa:2783%09red/hsa:148327%09red/hsa:5526%09red/hsa:2353%09red
Retrograde endocannabinoid signaling	KEGG PATHWAY	hsa04723	8	103	0.426569708642	0.999999995123	ENSG00000141837|ENSG00000172354|ENSG00000078369|ENSG00000149782|ENSG00000164535|ENSG00000114353|ENSG00000138031|ENSG00000102882	hsa:773|hsa:2783|hsa:2783|hsa:5331|hsa:221955|hsa:2771|hsa:109|hsa:5594|	773|2783|2783|5331|221955|2771|109|5594|	http://www.genome.jp/kegg-bin/show_pathway?hsa04723/hsa:773%09red/hsa:5594%09red/hsa:5331%09red/hsa:2783%09red/hsa:221955%09red/hsa:2771%09red/hsa:109%09red
SNARE interactions in vesicular transport	KEGG PATHWAY	hsa04130	3	34	0.43060717454	0.999999995123	ENSG00000166900|ENSG00000162236|ENSG00000139190	hsa:6809|hsa:6811|hsa:6843|	6809|6811|6843|	http://www.genome.jp/kegg-bin/show_pathway?hsa04130/hsa:6809%09red/hsa:6811%09red/hsa:6843%09red
African trypanosomiasis	KEGG PATHWAY	hsa05143	3	34	0.43060717454	0.999999995123	ENSG00000172936|ENSG00000149782|ENSG00000090339	hsa:4615|hsa:5331|hsa:3383|	4615|5331|3383|	http://www.genome.jp/kegg-bin/show_pathway?hsa05143/hsa:5331%09red/hsa:4615%09red/hsa:3383%09red
Hepatitis B	KEGG PATHWAY	hsa05161	11	146	0.434189351871	0.999999995123	ENSG00000131196|ENSG00000087088|ENSG00000105647|ENSG00000174775|ENSG00000141506|ENSG00000143578|ENSG00000173039|ENSG00000170345|ENSG00000102882|ENSG00000172936|ENSG00000120899	hsa:4772|hsa:581|hsa:5296|hsa:3265|hsa:23533|hsa:148327|hsa:5970|hsa:2353|hsa:5594|hsa:4615|hsa:2185|	4772|581|5296|3265|23533|148327|5970|2353|5594|4615|2185|	http://www.genome.jp/kegg-bin/show_pathway?hsa05161/hsa:5594%09red/hsa:4615%09red/hsa:148327%09red/hsa:581%09red/hsa:4772%09red/hsa:23533%09red/hsa:5296%09red/hsa:3265%09red/hsa:2185%09red/hsa:2353%09red/hsa:5970%09red
Leukocyte transendothelial migration	KEGG PATHWAY	hsa04670	9	118	0.435865952711	0.999999995123	ENSG00000005844|ENSG00000120899|ENSG00000090339|ENSG00000105647|ENSG00000141506|ENSG00000114353|ENSG00000051523|ENSG00000141968|ENSG00000068028	hsa:3683|hsa:2185|hsa:3383|hsa:5296|hsa:23533|hsa:2771|hsa:1535|hsa:7409|hsa:83593|	3683|2185|3383|5296|23533|2771|1535|7409|83593|	http://www.genome.jp/kegg-bin/show_pathway?hsa04670/hsa:2771%09red/hsa:3383%09red/hsa:3683%09red/hsa:5296%09red/hsa:23533%09red/hsa:7409%09red/hsa:2185%09red/hsa:83593%09red/hsa:1535%09red
Chagas disease (American trypanosomiasis)	KEGG PATHWAY	hsa05142	8	104	0.436506637731	0.999999995123	ENSG00000149782|ENSG00000105647|ENSG00000141506|ENSG00000114353|ENSG00000173039|ENSG00000170345|ENSG00000102882|ENSG00000172936	hsa:5331|hsa:5296|hsa:23533|hsa:2771|hsa:5970|hsa:2353|hsa:5594|hsa:4615|	5331|5296|23533|2771|5970|2353|5594|4615|	http://www.genome.jp/kegg-bin/show_pathway?hsa05142/hsa:2771%09red/hsa:5331%09red/hsa:5296%09red/hsa:5594%09red/hsa:5970%09red/hsa:4615%09red/hsa:23533%09red/hsa:2353%09red
Terpenoid backbone biosynthesis	KEGG PATHWAY	hsa00900	2	21	0.442463379973	0.999999995123	ENSG00000163344|ENSG00000117682	hsa:10654|hsa:79947|	10654|79947|	http://www.genome.jp/kegg-bin/show_pathway?hsa00900/hsa:79947%09red/hsa:10654%09red
Glutathione metabolism	KEGG PATHWAY	hsa00480	4	49	0.449310373481	0.999999995123	ENSG00000084207|ENSG00000167468|ENSG00000211445|ENSG00000160211	hsa:2950|hsa:2879|hsa:2878|hsa:2539|	2950|2879|2878|2539|	http://www.genome.jp/kegg-bin/show_pathway?hsa00480/hsa:2879%09red/hsa:2539%09red/hsa:2950%09red/hsa:2878%09red
Tight junction	KEGG PATHWAY	hsa04530	10	134	0.452657124679	0.999999995123	ENSG00000143375|ENSG00000174775|ENSG00000114353|ENSG00000101266|ENSG00000085733|ENSG00000285130|ENSG00000204435|ENSG00000079819|ENSG00000126458|ENSG00000070770	hsa:57530|hsa:3265|hsa:2771|hsa:1457|hsa:2017|hsa:9414|hsa:1460|hsa:2037|hsa:6237|hsa:1459|	57530|3265|2771|1457|2017|9414|1460|2037|6237|1459|	http://www.genome.jp/kegg-bin/show_pathway?hsa04530/hsa:2037%09red/hsa:2771%09red/hsa:2017%09red/hsa:57530%09red/hsa:6237%09red/hsa:1457%09red/hsa:3265%09red/hsa:9414%09red/hsa:1459%09red/hsa:1460%09red
Influenza A	KEGG PATHWAY	hsa05164	13	177	0.455186261391	0.999999995123	ENSG00000034152|ENSG00000179583|ENSG00000090339|ENSG00000105647|ENSG00000141506|ENSG00000140564|ENSG00000198563|ENSG00000140464|ENSG00000082898|ENSG00000102882|ENSG00000172936|ENSG00000105323|ENSG00000173039	hsa:5606|hsa:4261|hsa:3383|hsa:5296|hsa:23533|hsa:5045|hsa:7919|hsa:5371|hsa:7514|hsa:5594|hsa:4615|hsa:11100|hsa:5970|	5606|4261|3383|5296|23533|5045|7919|5371|7514|5594|4615|11100|5970|	http://www.genome.jp/kegg-bin/show_pathway?hsa05164/hsa:5594%09red/hsa:7919%09red/hsa:3383%09red/hsa:5371%09red/hsa:5296%09red/hsa:5606%09red/hsa:23533%09red/hsa:11100%09red/hsa:5970%09red/hsa:4615%09red/hsa:5045%09red/hsa:7514%09red/hsa:4261%09red
Carbon metabolism	KEGG PATHWAY	hsa01200	8	106	0.456310652309	0.999999995123	ENSG00000172482|ENSG00000182199|ENSG00000149925|ENSG00000160211|ENSG00000108515|ENSG00000111669|ENSG00000067225|ENSG00000136143	hsa:189|hsa:6472|hsa:226|hsa:2539|hsa:2027|hsa:7167|hsa:5315|hsa:8803|	189|6472|226|2539|2027|7167|5315|8803|	http://www.genome.jp/kegg-bin/show_pathway?hsa01200/hsa:8803%09red/hsa:226%09red/hsa:2027%09red/hsa:2539%09red/hsa:189%09red/hsa:6472%09red/hsa:7167%09red/hsa:5315%09red
Toll-like receptor signaling pathway	KEGG PATHWAY	hsa04620	8	106	0.456310652309	0.999999995123	ENSG00000034152|ENSG00000137275|ENSG00000105647|ENSG00000141506|ENSG00000173039|ENSG00000170345|ENSG00000102882|ENSG00000172936	hsa:5606|hsa:8737|hsa:5296|hsa:23533|hsa:5970|hsa:2353|hsa:5594|hsa:4615|	5606|8737|5296|23533|5970|2353|5594|4615|	http://www.genome.jp/kegg-bin/show_pathway?hsa04620/hsa:5594%09red/hsa:5296%09red/hsa:8737%09red/hsa:5606%09red/hsa:23533%09red/hsa:5970%09red/hsa:4615%09red/hsa:2353%09red
Viral carcinogenesis	KEGG PATHWAY	hsa05203	15	206	0.458544039444	0.999999995123	ENSG00000108953|ENSG00000108840|ENSG00000087088|ENSG00000105647|ENSG00000174775|ENSG00000111642|ENSG00000143578|ENSG00000173039|ENSG00000105639|ENSG00000203814|ENSG00000102882|ENSG00000061273|ENSG00000067225|ENSG00000141506|ENSG00000185130	hsa:7531|hsa:10014|hsa:581|hsa:5296|hsa:3265|hsa:1108|hsa:148327|hsa:5970|hsa:3718|hsa:8343|hsa:5594|hsa:51564|hsa:5315|hsa:23533|hsa:8340|	7531|10014|581|5296|3265|1108|148327|5970|3718|8343|5594|51564|5315|23533|8340|	http://www.genome.jp/kegg-bin/show_pathway?hsa05203/hsa:10014%09red/hsa:7531%09red/hsa:5594%09red/hsa:51564%09red/hsa:148327%09red/hsa:1108%09red/hsa:8340%09red/hsa:5296%09red/hsa:581%09red/hsa:3718%09red/hsa:23533%09red/hsa:8343%09red/hsa:5970%09red/hsa:3265%09red/hsa:5315%09red
Metabolic pathways	KEGG PATHWAY	hsa01100	85	1213	0.460675666445	0.999999995123	ENSG00000166548|ENSG00000171130|ENSG00000132196|ENSG00000259431|ENSG00000115525|ENSG00000174886|ENSG00000158089|ENSG00000004455|ENSG00000007541|ENSG00000072506|ENSG00000106992|ENSG00000176383|ENSG00000005075|ENSG00000163884|ENSG00000006695|ENSG00000167792|ENSG00000111669|ENSG00000160408|ENSG00000213619|ENSG00000139547|ENSG00000121578|ENSG00000117410|ENSG00000128311|ENSG00000103876|ENSG00000149925…	hsa:7084|hsa:155066|hsa:51478|hsa:79178|hsa:8869|hsa:126328|hsa:79623|hsa:204|hsa:9091|hsa:3028|hsa:203|hsa:79369|hsa:5439|hsa:28999|hsa:1352|hsa:4723|hsa:7167|hsa:30815|hsa:4722|hsa:8608|hsa:8702|hsa:533|hsa:7263|hsa:2184|hsa:226|hsa:5315|hsa:593|hsa:6484|hsa:2539|hsa:55627|hsa:5435|hsa:60490|hsa:115024|hsa:245973|hsa:3705|hsa:55512|hsa:8398|hsa:55224|hsa:4696|hsa:83549|hsa:4534|hsa:1650|hsa:424…	7084|155066|51478|79178|8869|126328|79623|204|9091|3028|203|79369|5439|28999|1352|4723|7167|30815|4722|8608|8702|533|7263|2184|226|5315|593|6484|2539|55627|5435|60490|115024|245973|3705|55512|8398|55224|4696|83549|4534|1650|4245|146664|3614|2548|5331|84720|1340|5298|6472|10423|5832|2027|8525|56953|65220|1609|3292|2582|23761|6487|2529|32|81888|81490|10714|4716|8877|4357|8692|5338|539|2987|10555|34…	http://www.genome.jp/kegg-bin/show_pathway?hsa01100/hsa:155066%09red/hsa:2987%09red/hsa:81490%09red/hsa:1352%09red/hsa:55224%09red/hsa:2539%09red/hsa:56953%09red/hsa:79623%09red/hsa:3705%09red/hsa:8398%09red/hsa:10654%09red/hsa:539%09red/hsa:533%09red/hsa:10555%09red/hsa:245973%09red/hsa:10714%09red/hsa:6484%09red/hsa:8869%09red/hsa:6487%09red/hsa:5439%09red/hsa:84720%09red/hsa:55627%09red/hsa:56…
Cocaine addiction	KEGG PATHWAY	hsa05030	4	50	0.46379052269	0.999999995123	ENSG00000143578|ENSG00000173039|ENSG00000160360|ENSG00000114353	hsa:148327|hsa:5970|hsa:26086|hsa:2771|	148327|5970|26086|2771|	http://www.genome.jp/kegg-bin/show_pathway?hsa05030/hsa:148327%09red/hsa:2771%09red/hsa:5970%09red/hsa:26086%09red
DNA replication	KEGG PATHWAY	hsa03030	3	36	0.465081988045	0.999999995123	ENSG00000049541|ENSG00000077514|ENSG00000166508	hsa:5982|hsa:10714|hsa:4176|	5982|10714|4176|	http://www.genome.jp/kegg-bin/show_pathway?hsa03030/hsa:4176%09red/hsa:5982%09red/hsa:10714%09red
Ovarian steroidogenesis	KEGG PATHWAY	hsa04913	4	51	0.478133173035	0.999999995123	ENSG00000132196|ENSG00000108786|ENSG00000073060|ENSG00000138031	hsa:51478|hsa:3292|hsa:949|hsa:109|	51478|3292|949|109|	http://www.genome.jp/kegg-bin/show_pathway?hsa04913/hsa:3292%09red/hsa:109%09red/hsa:51478%09red/hsa:949%09red
Amyotrophic lateral sclerosis (ALS)	KEGG PATHWAY	hsa05014	4	51	0.478133173035	0.999999995123	ENSG00000130204|ENSG00000034152|ENSG00000171552|ENSG00000087088	hsa:10452|hsa:5606|hsa:598|hsa:581|	10452|5606|598|581|	http://www.genome.jp/kegg-bin/show_pathway?hsa05014/hsa:5606%09red/hsa:10452%09red/hsa:581%09red/hsa:598%09red
Mismatch repair	KEGG PATHWAY	hsa03430	2	23	0.486115188377	0.999999995123	ENSG00000049541|ENSG00000077514	hsa:5982|hsa:10714|	5982|10714|	http://www.genome.jp/kegg-bin/show_pathway?hsa03430/hsa:5982%09red/hsa:10714%09red
Pancreatic cancer	KEGG PATHWAY	hsa05212	5	66	0.487288096244	0.999999995123	ENSG00000102882|ENSG00000105647|ENSG00000173039|ENSG00000171552|ENSG00000141506	hsa:5594|hsa:5296|hsa:5970|hsa:598|hsa:23533|	5594|5296|5970|598|23533|	http://www.genome.jp/kegg-bin/show_pathway?hsa05212/hsa:23533%09red/hsa:5594%09red/hsa:5970%09red/hsa:5296%09red/hsa:598%09red
Glycolysis / Gluconeogenesis	KEGG PATHWAY	hsa00010	5	66	0.487288096244	0.999999995123	ENSG00000067225|ENSG00000111669|ENSG00000149925|ENSG00000117448|ENSG00000108515	hsa:5315|hsa:7167|hsa:226|hsa:10327|hsa:2027|	5315|7167|226|10327|2027|	http://www.genome.jp/kegg-bin/show_pathway?hsa00010/hsa:5315%09red/hsa:226%09red/hsa:10327%09red/hsa:2027%09red/hsa:7167%09red
Renal cell carcinoma	KEGG PATHWAY	hsa05211	5	66	0.487288096244	0.999999995123	ENSG00000102882|ENSG00000105647|ENSG00000137843|ENSG00000174775|ENSG00000141506	hsa:5594|hsa:5296|hsa:56924|hsa:3265|hsa:23533|	5594|5296|56924|3265|23533|	http://www.genome.jp/kegg-bin/show_pathway?hsa05211/hsa:23533%09red/hsa:5594%09red/hsa:5296%09red/hsa:3265%09red/hsa:56924%09red
Vitamin digestion and absorption	KEGG PATHWAY	hsa04977	2	24	0.507126702049	0.999999995123	ENSG00000185339|ENSG00000073060	hsa:6948|hsa:949|	6948|949|	http://www.genome.jp/kegg-bin/show_pathway?hsa04977/hsa:6948%09red/hsa:949%09red
Epithelial cell signaling in Helicobacter pylori infection	KEGG PATHWAY	hsa05120	5	68	0.512116330009	0.999999995123	ENSG00000171130|ENSG00000173039|ENSG00000117410|ENSG00000143882|ENSG00000108262	hsa:155066|hsa:5970|hsa:533|hsa:245973|hsa:28964|	155066|5970|533|245973|28964|	http://www.genome.jp/kegg-bin/show_pathway?hsa05120/hsa:245973%09red/hsa:533%09red/hsa:155066%09red/hsa:28964%09red/hsa:5970%09red
p53 signaling pathway	KEGG PATHWAY	hsa04115	5	68	0.512116330009	0.999999995123	ENSG00000146674|ENSG00000181790|ENSG00000087088|ENSG00000105327|ENSG00000172667	hsa:3486|hsa:575|hsa:581|hsa:27113|hsa:64393|	3486|575|581|27113|64393|	http://www.genome.jp/kegg-bin/show_pathway?hsa04115/hsa:575%09red/hsa:27113%09red/hsa:3486%09red/hsa:64393%09red/hsa:581%09red
Insulin signaling pathway	KEGG PATHWAY	hsa04910	10	141	0.513388917874	0.999999995123	ENSG00000072310|ENSG00000160014|ENSG00000105647|ENSG00000076555|ENSG00000174775|ENSG00000141506|ENSG00000165699|ENSG00000102882|ENSG00000102893|ENSG00000160691	hsa:6720|hsa:801|hsa:5296|hsa:32|hsa:3265|hsa:23533|hsa:7248|hsa:5594|hsa:5257|hsa:6464|	6720|801|5296|32|3265|23533|7248|5594|5257|6464|	http://www.genome.jp/kegg-bin/show_pathway?hsa04910/hsa:801%09red/hsa:5594%09red/hsa:32%09red/hsa:5257%09red/hsa:7248%09red/hsa:5296%09red/hsa:23533%09red/hsa:6720%09red/hsa:3265%09red/hsa:6464%09red
Regulation of autophagy	KEGG PATHWAY	hsa04140	3	39	0.514958433272	0.999999995123	ENSG00000140474|ENSG00000177169|ENSG00000168397	hsa:25989|hsa:8408|hsa:23192|	25989|8408|23192|	http://www.genome.jp/kegg-bin/show_pathway?hsa04140/hsa:25989%09red/hsa:23192%09red/hsa:8408%09red
Aldosterone-regulated sodium reabsorption	KEGG PATHWAY	hsa04960	3	39	0.514958433272	0.999999995123	ENSG00000102882|ENSG00000105647|ENSG00000141506	hsa:5594|hsa:5296|hsa:23533|	5594|5296|23533|	http://www.genome.jp/kegg-bin/show_pathway?hsa04960/hsa:5594%09red/hsa:5296%09red/hsa:23533%09red
cAMP signaling pathway	KEGG PATHWAY	hsa04024	14	200	0.518804738074	0.999999995123	ENSG00000143578|ENSG00000160014|ENSG00000131196|ENSG00000120318|ENSG00000105647|ENSG00000141506|ENSG00000114353|ENSG00000129219|ENSG00000173039|ENSG00000138031|ENSG00000170345|ENSG00000102882|ENSG00000126458|ENSG00000141968	hsa:148327|hsa:801|hsa:4772|hsa:64411|hsa:5296|hsa:23533|hsa:2771|hsa:5338|hsa:5970|hsa:109|hsa:2353|hsa:5594|hsa:6237|hsa:7409|	148327|801|4772|64411|5296|23533|2771|5338|5970|109|2353|5594|6237|7409|	http://www.genome.jp/kegg-bin/show_pathway?hsa04024/hsa:801%09red/hsa:5594%09red/hsa:6237%09red/hsa:148327%09red/hsa:64411%09red/hsa:4772%09red/hsa:5338%09red/hsa:2771%09red/hsa:5296%09red/hsa:7409%09red/hsa:23533%09red/hsa:109%09red/hsa:2353%09red/hsa:5970%09red
Regulation of actin cytoskeleton	KEGG PATHWAY	hsa04810	15	215	0.521700539257	0.999999995123	ENSG00000005844|ENSG00000108518|ENSG00000131504|ENSG00000015285|ENSG00000174775|ENSG00000175866|ENSG00000108262|ENSG00000141506|ENSG00000102882|ENSG00000126458|ENSG00000139626|ENSG00000137843|ENSG00000141968|ENSG00000105647|ENSG00000172757	hsa:3683|hsa:5216|hsa:1729|hsa:7454|hsa:3265|hsa:10458|hsa:28964|hsa:23533|hsa:5594|hsa:6237|hsa:3695|hsa:56924|hsa:7409|hsa:5296|hsa:1072|	3683|5216|1729|7454|3265|10458|28964|23533|5594|6237|3695|56924|7409|5296|1072|	http://www.genome.jp/kegg-bin/show_pathway?hsa04810/hsa:7409%09red/hsa:5594%09red/hsa:7454%09red/hsa:5216%09red/hsa:6237%09red/hsa:1072%09red/hsa:5296%09red/hsa:1729%09red/hsa:3695%09red/hsa:10458%09red/hsa:3265%09red/hsa:23533%09red/hsa:3683%09red/hsa:28964%09red/hsa:56924%09red
alpha-Linolenic acid metabolism	KEGG PATHWAY	hsa00592	2	25	0.527568541057	0.999999995123	ENSG00000184381|ENSG00000134824	hsa:8398|hsa:9415|	8398|9415|	http://www.genome.jp/kegg-bin/show_pathway?hsa00592/hsa:9415%09red/hsa:8398%09red
Inflammatory mediator regulation of TRP channels	KEGG PATHWAY	hsa04750	7	99	0.530975604973	0.999999995123	ENSG00000034152|ENSG00000149782|ENSG00000160014|ENSG00000105647|ENSG00000141506|ENSG00000138031|ENSG00000184381	hsa:5606|hsa:5331|hsa:801|hsa:5296|hsa:23533|hsa:109|hsa:8398|	5606|5331|801|5296|23533|109|8398|	http://www.genome.jp/kegg-bin/show_pathway?hsa04750/hsa:801%09red/hsa:23533%09red/hsa:5331%09red/hsa:5296%09red/hsa:5606%09red/hsa:8398%09red/hsa:109%09red
Glycerolipid metabolism	KEGG PATHWAY	hsa00561	4	55	0.533865758306	0.999999995123	ENSG00000149091|ENSG00000169692|ENSG00000117448|ENSG00000145214	hsa:8525|hsa:10555|hsa:10327|hsa:1609|	8525|10555|10327|1609|	http://www.genome.jp/kegg-bin/show_pathway?hsa00561/hsa:8525%09red/hsa:1609%09red/hsa:10327%09red/hsa:10555%09red
Insulin secretion	KEGG PATHWAY	hsa04911	6	86	0.549674677531	0.999999995123	ENSG00000149782|ENSG00000143578|ENSG00000104783|ENSG00000138031|ENSG00000187486|ENSG00000171121	hsa:5331|hsa:148327|hsa:3783|hsa:109|hsa:3767|hsa:27094|	5331|148327|3783|109|3767|27094|	http://www.genome.jp/kegg-bin/show_pathway?hsa04911/hsa:5331%09red/hsa:148327%09red/hsa:27094%09red/hsa:3783%09red/hsa:109%09red/hsa:3767%09red
Osteoclast differentiation	KEGG PATHWAY	hsa04380	9	131	0.554016936482	0.999999995123	ENSG00000131196|ENSG00000105647|ENSG00000141506|ENSG00000173039|ENSG00000051523|ENSG00000130522|ENSG00000170345|ENSG00000102882|ENSG00000170909	hsa:4772|hsa:5296|hsa:23533|hsa:5970|hsa:1535|hsa:3727|hsa:2353|hsa:5594|hsa:126014|	4772|5296|23533|5970|1535|3727|2353|5594|126014|	http://www.genome.jp/kegg-bin/show_pathway?hsa04380/hsa:5594%09red/hsa:126014%09red/hsa:3727%09red/hsa:5296%09red/hsa:23533%09red/hsa:4772%09red/hsa:2353%09red/hsa:1535%09red/hsa:5970%09red
Thyroid hormone synthesis	KEGG PATHWAY	hsa04918	5	72	0.560183725527	0.999999995123	ENSG00000143578|ENSG00000149782|ENSG00000155660|ENSG00000211445|ENSG00000138031	hsa:148327|hsa:5331|hsa:9601|hsa:2878|hsa:109|	148327|5331|9601|2878|109|	http://www.genome.jp/kegg-bin/show_pathway?hsa04918/hsa:109%09red/hsa:9601%09red/hsa:2878%09red/hsa:5331%09red/hsa:148327%09red
Staphylococcus aureus infection	KEGG PATHWAY	hsa05150	4	57	0.560592847418	0.999999995123	ENSG00000005844|ENSG00000110876|ENSG00000090339|ENSG00000166278	hsa:3683|hsa:6404|hsa:3383|hsa:717|	3683|6404|3383|717|	http://www.genome.jp/kegg-bin/show_pathway?hsa05150/hsa:6404%09red/hsa:3683%09red/hsa:717%09red/hsa:3383%09red
Collecting duct acid secretion	KEGG PATHWAY	hsa04966	2	27	0.566691264712	0.999999995123	ENSG00000171130|ENSG00000143882	hsa:155066|hsa:245973|	155066|245973|	http://www.genome.jp/kegg-bin/show_pathway?hsa04966/hsa:155066%09red/hsa:245973%09red
Hepatitis C	KEGG PATHWAY	hsa05160	9	133	0.571364988827	0.999999995123	ENSG00000125347|ENSG00000137275|ENSG00000073060|ENSG00000105647|ENSG00000174775|ENSG00000141506|ENSG00000110651|ENSG00000173039|ENSG00000102882	hsa:3659|hsa:8737|hsa:949|hsa:5296|hsa:3265|hsa:23533|hsa:975|hsa:5970|hsa:5594|	3659|8737|949|5296|3265|23533|975|5970|5594|	http://www.genome.jp/kegg-bin/show_pathway?hsa05160/hsa:5594%09red/hsa:975%09red/hsa:949%09red/hsa:5296%09red/hsa:3659%09red/hsa:5970%09red/hsa:3265%09red/hsa:23533%09red/hsa:8737%09red
RNA transport	KEGG PATHWAY	hsa03013	11	163	0.572632741301	0.999999995123	ENSG00000100401|ENSG00000111361|ENSG00000184900|ENSG00000100813|ENSG00000082898|ENSG00000142252|ENSG00000169371|ENSG00000198563|ENSG00000162385|ENSG00000124787|ENSG00000005007	hsa:5905|hsa:1967|hsa:6612|hsa:22985|hsa:7514|hsa:79760|hsa:10073|hsa:7919|hsa:4116|hsa:10799|hsa:5976|	5905|1967|6612|22985|7514|79760|10073|7919|4116|10799|5976|	http://www.genome.jp/kegg-bin/show_pathway?hsa03013/hsa:7919%09red/hsa:5905%09red/hsa:79760%09red/hsa:10799%09red/hsa:10073%09red/hsa:1967%09red/hsa:5976%09red/hsa:22985%09red/hsa:4116%09red/hsa:6612%09red/hsa:7514%09red
Measles	KEGG PATHWAY	hsa05162	9	134	0.579927782925	0.999999995123	ENSG00000105647|ENSG00000141506|ENSG00000101266|ENSG00000173039|ENSG00000105327|ENSG00000204435|ENSG00000105639|ENSG00000172936|ENSG00000070770	hsa:5296|hsa:23533|hsa:1457|hsa:5970|hsa:27113|hsa:1460|hsa:3718|hsa:4615|hsa:1459|	5296|23533|1457|5970|27113|1460|3718|4615|1459|	http://www.genome.jp/kegg-bin/show_pathway?hsa05162/hsa:23533%09red/hsa:5296%09red/hsa:27113%09red/hsa:5970%09red/hsa:3718%09red/hsa:1457%09red/hsa:4615%09red/hsa:1459%09red/hsa:1460%09red
Adrenergic signaling in cardiomyocytes	KEGG PATHWAY	hsa04261	10	149	0.580062396102	0.999999995123	ENSG00000149782|ENSG00000160014|ENSG00000105647|ENSG00000167460|ENSG00000141506|ENSG00000114353|ENSG00000143578|ENSG00000138031|ENSG00000102882|ENSG00000068971	hsa:5331|hsa:801|hsa:5296|hsa:7169|hsa:23533|hsa:2771|hsa:148327|hsa:109|hsa:5594|hsa:5526|	5331|801|5296|7169|23533|2771|148327|109|5594|5526|	http://www.genome.jp/kegg-bin/show_pathway?hsa04261/hsa:801%09red/hsa:5594%09red/hsa:5526%09red/hsa:5331%09red/hsa:148327%09red/hsa:5296%09red/hsa:2771%09red/hsa:7169%09red/hsa:23533%09red/hsa:109%09red
Protein digestion and absorption	KEGG PATHWAY	hsa04974	6	89	0.581501798468	0.999999995123	ENSG00000168003|ENSG00000182871|ENSG00000104783|ENSG00000134294|ENSG00000049089|ENSG00000065618	hsa:6520|hsa:80781|hsa:3783|hsa:54407|hsa:1298|hsa:1308|	6520|80781|3783|54407|1298|1308|	http://www.genome.jp/kegg-bin/show_pathway?hsa04974/hsa:80781%09red/hsa:1298%09red/hsa:3783%09red/hsa:6520%09red/hsa:54407%09red/hsa:1308%09red
Propanoate metabolism	KEGG PATHWAY	hsa00640	2	28	0.585356155098	0.999999995123	ENSG00000076555|ENSG00000136143	hsa:32|hsa:8803|	32|8803|	http://www.genome.jp/kegg-bin/show_pathway?hsa00640/hsa:8803%09red/hsa:32%09red
Homologous recombination	KEGG PATHWAY	hsa03440	2	28	0.585356155098	0.999999995123	ENSG00000077514|ENSG00000197299	hsa:10714|hsa:641|	10714|641|	http://www.genome.jp/kegg-bin/show_pathway?hsa03440/hsa:641%09red/hsa:10714%09red
Pentose phosphate pathway	KEGG PATHWAY	hsa00030	2	28	0.585356155098	0.999999995123	ENSG00000149925|ENSG00000160211	hsa:226|hsa:2539|	226|2539|	http://www.genome.jp/kegg-bin/show_pathway?hsa00030/hsa:2539%09red/hsa:226%09red
Calcium signaling pathway	KEGG PATHWAY	hsa04020	12	180	0.588184919068	0.999999995123	ENSG00000141837|ENSG00000102893|ENSG00000083454|ENSG00000149782|ENSG00000176170|ENSG00000065361|ENSG00000135124|ENSG00000138031|ENSG00000160014|ENSG00000074370|ENSG00000160991|ENSG00000120899	hsa:773|hsa:5257|hsa:5026|hsa:5331|hsa:8877|hsa:2066|hsa:5025|hsa:109|hsa:801|hsa:489|hsa:80228|hsa:2185|	773|5257|5026|5331|8877|2066|5025|109|801|489|80228|2185|	http://www.genome.jp/kegg-bin/show_pathway?hsa04020/hsa:773%09red/hsa:801%09red/hsa:5257%09red/hsa:5331%09red/hsa:80228%09red/hsa:5026%09red/hsa:5025%09red/hsa:2066%09red/hsa:8877%09red/hsa:2185%09red/hsa:109%09red/hsa:489%09red
GABAergic synapse	KEGG PATHWAY	hsa04727	6	90	0.591853366975	0.999999995123	ENSG00000141837|ENSG00000172354|ENSG00000078369|ENSG00000114353|ENSG00000138031|ENSG00000134294	hsa:773|hsa:2783|hsa:2783|hsa:2771|hsa:109|hsa:54407|	773|2783|2783|2771|109|54407|	http://www.genome.jp/kegg-bin/show_pathway?hsa04727/hsa:2783%09red/hsa:773%09red/hsa:2771%09red/hsa:54407%09red/hsa:109%09red
ABC transporters	KEGG PATHWAY	hsa02010	3	44	0.592142455132	0.999999995123	ENSG00000114770|ENSG00000150967|ENSG00000107331	hsa:94160|hsa:23457|hsa:20|	94160|23457|20|	http://www.genome.jp/kegg-bin/show_pathway?hsa02010/hsa:94160%09red/hsa:20%09red/hsa:23457%09red
HIF-1 signaling pathway	KEGG PATHWAY	hsa04066	7	106	0.599599804018	0.999999995123	ENSG00000105647|ENSG00000149925|ENSG00000141506|ENSG00000173039|ENSG00000108515|ENSG00000102882|ENSG00000130427	hsa:5296|hsa:226|hsa:23533|hsa:5970|hsa:2027|hsa:5594|hsa:2056|	5296|226|23533|5970|2027|5594|2056|	http://www.genome.jp/kegg-bin/show_pathway?hsa04066/hsa:23533%09red/hsa:2027%09red/hsa:5594%09red/hsa:5296%09red/hsa:226%09red/hsa:2056%09red/hsa:5970%09red
Rheumatoid arthritis	KEGG PATHWAY	hsa05323	6	91	0.602068778826	0.999999995123	ENSG00000171130|ENSG00000090339|ENSG00000117410|ENSG00000005844|ENSG00000170345|ENSG00000143882	hsa:155066|hsa:3383|hsa:533|hsa:3683|hsa:2353|hsa:245973|	155066|3383|533|3683|2353|245973|	http://www.genome.jp/kegg-bin/show_pathway?hsa05323/hsa:155066%09red/hsa:3383%09red/hsa:3683%09red/hsa:533%09red/hsa:245973%09red/hsa:2353%09red
Ubiquitin mediated proteolysis	KEGG PATHWAY	hsa04120	9	137	0.605136729121	0.999999995123	ENSG00000079999|ENSG00000156587|ENSG00000104343|ENSG00000100023|ENSG00000130725|ENSG00000162298|ENSG00000159202|ENSG00000140464|ENSG00000089053	hsa:9817|hsa:9246|hsa:55284|hsa:23759|hsa:9040|hsa:84447|hsa:65264|hsa:5371|hsa:51433|	9817|9246|55284|23759|9040|84447|65264|5371|51433|	http://www.genome.jp/kegg-bin/show_pathway?hsa04120/hsa:23759%09red/hsa:5371%09red/hsa:9817%09red/hsa:9246%09red/hsa:65264%09red/hsa:51433%09red/hsa:9040%09red/hsa:55284%09red/hsa:84447%09red
Fatty acid biosynthesis	KEGG PATHWAY	hsa00061	1	13	0.60715447182	0.999999995123	ENSG00000076555	hsa:32|	32|	http://www.genome.jp/kegg-bin/show_pathway?hsa00061/hsa:32%09red
Drug metabolism - other enzymes	KEGG PATHWAY	hsa00983	3	46	0.620695525445	0.999999995123	ENSG00000106348|ENSG00000130717|ENSG00000166548	hsa:3614|hsa:83549|hsa:7084|	3614|83549|7084|	http://www.genome.jp/kegg-bin/show_pathway?hsa00983/hsa:83549%09red/hsa:3614%09red/hsa:7084%09red
Wnt signaling pathway	KEGG PATHWAY	hsa04310	9	140	0.629572816149	0.999999995123	ENSG00000131196|ENSG00000111186|ENSG00000148737|ENSG00000149782|ENSG00000101266|ENSG00000204435|ENSG00000213923|ENSG00000070770|ENSG00000120057	hsa:4772|hsa:81029|hsa:6934|hsa:5331|hsa:1457|hsa:1460|hsa:1454|hsa:1459|hsa:6425|	4772|81029|6934|5331|1457|1460|1454|1459|6425|	http://www.genome.jp/kegg-bin/show_pathway?hsa04310/hsa:5331%09red/hsa:81029%09red/hsa:4772%09red/hsa:6425%09red/hsa:1457%09red/hsa:1454%09red/hsa:1459%09red/hsa:6934%09red/hsa:1460%09red
Herpes simplex infection	KEGG PATHWAY	hsa05168	12	186	0.631086643291	0.999999995123	ENSG00000170345|ENSG00000187778|ENSG00000157873|ENSG00000101266|ENSG00000140464|ENSG00000173039|ENSG00000204435|ENSG00000172936|ENSG00000159479|ENSG00000172534|ENSG00000116350|ENSG00000070770	hsa:2353|hsa:10445|hsa:8764|hsa:1457|hsa:5371|hsa:5970|hsa:1460|hsa:4615|hsa:112950|hsa:3054|hsa:6429|hsa:1459|	2353|10445|8764|1457|5371|5970|1460|4615|112950|3054|6429|1459|	http://www.genome.jp/kegg-bin/show_pathway?hsa05168/hsa:112950%09red/hsa:10445%09red/hsa:2353%09red/hsa:8764%09red/hsa:5371%09red/hsa:5970%09red/hsa:6429%09red/hsa:1457%09red/hsa:4615%09red/hsa:1459%09red/hsa:3054%09red/hsa:1460%09red
Amino sugar and nucleotide sugar metabolism	KEGG PATHWAY	hsa00520	3	47	0.634450581709	0.999999995123	ENSG00000124357|ENSG00000166394|ENSG00000117308	hsa:55577|hsa:51700|hsa:2582|	55577|51700|2582|	http://www.genome.jp/kegg-bin/show_pathway?hsa00520/hsa:55577%09red/hsa:2582%09red/hsa:51700%09red
Sphingolipid metabolism	KEGG PATHWAY	hsa00600	3	47	0.634450581709	0.999999995123	ENSG00000136699|ENSG00000103056|ENSG00000176170	hsa:55627|hsa:55512|hsa:8877|	55627|55512|8877|	http://www.genome.jp/kegg-bin/show_pathway?hsa00600/hsa:55627%09red/hsa:8877%09red/hsa:55512%09red
Galactose metabolism	KEGG PATHWAY	hsa00052	2	31	0.637737799066	0.999999995123	ENSG00000171298|ENSG00000117308	hsa:2548|hsa:2582|	2548|2582|	http://www.genome.jp/kegg-bin/show_pathway?hsa00052/hsa:2582%09red/hsa:2548%09red
Circadian rhythm	KEGG PATHWAY	hsa04710	2	31	0.637737799066	0.999999995123	ENSG00000213923|ENSG00000141551	hsa:1454|hsa:1453|	1454|1453|	http://www.genome.jp/kegg-bin/show_pathway?hsa04710/hsa:1453%09red/hsa:1454%09red
Signaling pathways regulating pluripotency of stem cells	KEGG PATHWAY	hsa04550	9	142	0.645404268651	0.999999995123	ENSG00000071564|ENSG00000111186|ENSG00000105647|ENSG00000174775|ENSG00000141506|ENSG00000105639|ENSG00000102882|ENSG00000122641|ENSG00000135100	hsa:6929|hsa:81029|hsa:5296|hsa:3265|hsa:23533|hsa:3718|hsa:5594|hsa:3624|hsa:6927|	6929|81029|5296|3265|23533|3718|5594|3624|6927|	http://www.genome.jp/kegg-bin/show_pathway?hsa04550/hsa:5594%09red/hsa:81029%09red/hsa:5296%09red/hsa:3624%09red/hsa:3718%09red/hsa:6929%09red/hsa:23533%09red/hsa:3265%09red/hsa:6927%09red
Cytosolic DNA-sensing pathway	KEGG PATHWAY	hsa04623	4	64	0.647066996135	0.999999995123	ENSG00000100142|ENSG00000129465|ENSG00000137275|ENSG00000173039	hsa:5435|hsa:11035|hsa:8737|hsa:5970|	5435|11035|8737|5970|	http://www.genome.jp/kegg-bin/show_pathway?hsa04623/hsa:11035%09red/hsa:8737%09red/hsa:5970%09red/hsa:5435%09red
Notch signaling pathway	KEGG PATHWAY	hsa04330	3	48	0.647853842299	0.999999995123	ENSG00000178498|ENSG00000128917|ENSG00000196498	hsa:196403|hsa:54567|hsa:9612|	196403|54567|9612|	http://www.genome.jp/kegg-bin/show_pathway?hsa04330/hsa:9612%09red/hsa:196403%09red/hsa:54567%09red
Fructose and mannose metabolism	KEGG PATHWAY	hsa00051	2	32	0.654002001478	0.999999995123	ENSG00000111669|ENSG00000149925	hsa:7167|hsa:226|	7167|226|	http://www.genome.jp/kegg-bin/show_pathway?hsa00051/hsa:226%09red/hsa:7167%09red
RNA polymerase	KEGG PATHWAY	hsa03020	2	32	0.654002001478	0.999999995123	ENSG00000100142|ENSG00000005075	hsa:5435|hsa:5439|	5435|5439|	http://www.genome.jp/kegg-bin/show_pathway?hsa03020/hsa:5435%09red/hsa:5439%09red
N-Glycan biosynthesis	KEGG PATHWAY	hsa00510	3	49	0.660903607834	0.999999995123	ENSG00000131446|ENSG00000244038|ENSG00000167889	hsa:4245|hsa:1650|hsa:146664|	4245|1650|146664|	http://www.genome.jp/kegg-bin/show_pathway?hsa00510/hsa:146664%09red/hsa:1650%09red/hsa:4245%09red
Serotonergic synapse	KEGG PATHWAY	hsa04726	7	114	0.671138706861	0.999999995123	ENSG00000141837|ENSG00000172354|ENSG00000078369|ENSG00000149782|ENSG00000174775|ENSG00000114353|ENSG00000102882	hsa:773|hsa:2783|hsa:2783|hsa:5331|hsa:3265|hsa:2771|hsa:5594|	773|2783|2783|5331|3265|2771|5594|	http://www.genome.jp/kegg-bin/show_pathway?hsa04726/hsa:773%09red/hsa:5594%09red/hsa:5331%09red/hsa:2783%09red/hsa:2771%09red/hsa:3265%09red
Long-term potentiation	KEGG PATHWAY	hsa04720	4	67	0.680474297034	0.999999995123	ENSG00000102882|ENSG00000149782|ENSG00000160014|ENSG00000174775	hsa:5594|hsa:5331|hsa:801|hsa:3265|	5594|5331|801|3265|	http://www.genome.jp/kegg-bin/show_pathway?hsa04720/hsa:801%09red/hsa:5594%09red/hsa:5331%09red/hsa:3265%09red
PI3K-Akt signaling pathway	KEGG PATHWAY	hsa04151	22	347	0.681247399793	0.999999995123	ENSG00000108953|ENSG00000160741|ENSG00000141506|ENSG00000165699|ENSG00000102882|ENSG00000068971|ENSG00000078369|ENSG00000169242|ENSG00000174775|ENSG00000100721|ENSG00000096384|ENSG00000139626|ENSG00000172354|ENSG00000105647|ENSG00000040199|ENSG00000171552|ENSG00000143578|ENSG00000167965|ENSG00000173039|ENSG00000105639|ENSG00000130427|ENSG00000159445	hsa:7531|hsa:200186|hsa:23533|hsa:7248|hsa:5594|hsa:5526|hsa:2783|hsa:1942|hsa:3265|hsa:8115|hsa:3326|hsa:3695|hsa:2783|hsa:5296|hsa:23035|hsa:598|hsa:148327|hsa:64223|hsa:5970|hsa:3718|hsa:2056|hsa:117145|	7531|200186|23533|7248|5594|5526|2783|1942|3265|8115|3326|3695|2783|5296|23035|598|148327|64223|5970|3718|2056|117145|	http://www.genome.jp/kegg-bin/show_pathway?hsa04151/hsa:7531%09red/hsa:5594%09red/hsa:3326%09red/hsa:8115%09red/hsa:598%09red/hsa:2783%09red/hsa:148327%09red/hsa:5526%09red/hsa:5296%09red/hsa:7248%09red/hsa:3718%09red/hsa:23035%09red/hsa:1942%09red/hsa:3695%09red/hsa:2056%09red/hsa:3265%09red/hsa:23533%09red/hsa:200186%09red/hsa:64223%09red/hsa:117145%09red/hsa:5970%09red
Ribosome biogenesis in eukaryotes	KEGG PATHWAY	hsa03008	5	84	0.688175912336	0.999999995123	ENSG00000204435|ENSG00000101266|ENSG00000082898|ENSG00000124787|ENSG00000070770	hsa:1460|hsa:1457|hsa:7514|hsa:10799|hsa:1459|	1460|1457|7514|10799|1459|	http://www.genome.jp/kegg-bin/show_pathway?hsa03008/hsa:7514%09red/hsa:1459%09red/hsa:10799%09red/hsa:1457%09red/hsa:1460%09red
Tuberculosis	KEGG PATHWAY	hsa05152	11	179	0.688192160024	0.999999995123	ENSG00000179583|ENSG00000160014|ENSG00000117410|ENSG00000087088|ENSG00000176170|ENSG00000110324|ENSG00000173039|ENSG00000066136|ENSG00000102882|ENSG00000172936|ENSG00000102879	hsa:4261|hsa:801|hsa:533|hsa:581|hsa:8877|hsa:3587|hsa:5970|hsa:4802|hsa:5594|hsa:4615|hsa:11151|	4261|801|533|581|8877|3587|5970|4802|5594|4615|11151|	http://www.genome.jp/kegg-bin/show_pathway?hsa05152/hsa:801%09red/hsa:5594%09red/hsa:3587%09red/hsa:11151%09red/hsa:4802%09red/hsa:581%09red/hsa:533%09red/hsa:8877%09red/hsa:5970%09red/hsa:4615%09red/hsa:4261%09red
Hedgehog signaling pathway	KEGG PATHWAY	hsa04340	3	52	0.697929795592	0.999999995123	ENSG00000111186|ENSG00000213923|ENSG00000141551	hsa:81029|hsa:1454|hsa:1453|	81029|1454|1453|	http://www.genome.jp/kegg-bin/show_pathway?hsa04340/hsa:1453%09red/hsa:81029%09red/hsa:1454%09red
Renin-angiotensin system	KEGG PATHWAY	hsa04614	1	17	0.69922408335	0.999999995123	ENSG00000064601	hsa:5476|	5476|	http://www.genome.jp/kegg-bin/show_pathway?hsa04614/hsa:5476%09red
Pantothenate and CoA biosynthesis	KEGG PATHWAY	hsa00770	1	17	0.69922408335	0.999999995123	ENSG00000138621	hsa:60490|	60490|	http://www.genome.jp/kegg-bin/show_pathway?hsa00770/hsa:60490%09red
FoxO signaling pathway	KEGG PATHWAY	hsa04068	8	134	0.703937434025	0.999999995123	ENSG00000166851|ENSG00000213923|ENSG00000105647|ENSG00000141506|ENSG00000174775|ENSG00000102882|ENSG00000127528|ENSG00000101109	hsa:5347|hsa:1454|hsa:5296|hsa:23533|hsa:3265|hsa:5594|hsa:10365|hsa:6789|	5347|1454|5296|23533|3265|5594|10365|6789|	http://www.genome.jp/kegg-bin/show_pathway?hsa04068/hsa:10365%09red/hsa:5594%09red/hsa:1454%09red/hsa:5347%09red/hsa:5296%09red/hsa:23533%09red/hsa:3265%09red/hsa:6789%09red
Small cell lung cancer	KEGG PATHWAY	hsa05222	5	86	0.706837523637	0.999999995123	ENSG00000125952|ENSG00000105647|ENSG00000173039|ENSG00000171552|ENSG00000141506	hsa:4149|hsa:5296|hsa:5970|hsa:598|hsa:23533|	4149|5296|5970|598|23533|	http://www.genome.jp/kegg-bin/show_pathway?hsa05222/hsa:4149%09red/hsa:23533%09red/hsa:5970%09red/hsa:5296%09red/hsa:598%09red
Adipocytokine signaling pathway	KEGG PATHWAY	hsa04920	4	70	0.711602683139	0.999999995123	ENSG00000110931|ENSG00000173039|ENSG00000076555|ENSG00000146232	hsa:10645|hsa:5970|hsa:32|hsa:4794|	10645|5970|32|4794|	http://www.genome.jp/kegg-bin/show_pathway?hsa04920/hsa:10645%09red/hsa:4794%09red/hsa:32%09red/hsa:5970%09red
Prion diseases	KEGG PATHWAY	hsa05020	2	36	0.71325927866	0.999999995123	ENSG00000102882|ENSG00000087088	hsa:5594|hsa:581|	5594|581|	http://www.genome.jp/kegg-bin/show_pathway?hsa05020/hsa:5594%09red/hsa:581%09red
Melanoma	KEGG PATHWAY	hsa05218	4	71	0.721471229583	0.999999995123	ENSG00000102882|ENSG00000105647|ENSG00000174775|ENSG00000141506	hsa:5594|hsa:5296|hsa:3265|hsa:23533|	5594|5296|3265|23533|	http://www.genome.jp/kegg-bin/show_pathway?hsa05218/hsa:5594%09red/hsa:5296%09red/hsa:3265%09red/hsa:23533%09red
Cysteine and methionine metabolism	KEGG PATHWAY	hsa00270	2	38	0.739553363439	0.999999995123	ENSG00000128309|ENSG00000128311	hsa:4357|hsa:7263|	4357|7263|	http://www.genome.jp/kegg-bin/show_pathway?hsa00270/hsa:4357%09red/hsa:7263%09red
Bladder cancer	KEGG PATHWAY	hsa05219	2	38	0.739553363439	0.999999995123	ENSG00000102882|ENSG00000174775	hsa:5594|hsa:3265|	5594|3265|	http://www.genome.jp/kegg-bin/show_pathway?hsa05219/hsa:5594%09red/hsa:3265%09red
Dilated cardiomyopathy	KEGG PATHWAY	hsa05414	5	90	0.741772202084	0.999999995123	ENSG00000108823|ENSG00000167460|ENSG00000160789|ENSG00000138031|ENSG00000139626	hsa:6442|hsa:7169|hsa:4000|hsa:109|hsa:3695|	6442|7169|4000|109|3695|	http://www.genome.jp/kegg-bin/show_pathway?hsa05414/hsa:109%09red/hsa:6442%09red/hsa:3695%09red/hsa:4000%09red/hsa:7169%09red
Salivary secretion	KEGG PATHWAY	hsa04970	5	90	0.741772202084	0.999999995123	ENSG00000165125|ENSG00000149782|ENSG00000160014|ENSG00000104783|ENSG00000138031	hsa:55503|hsa:5331|hsa:801|hsa:3783|hsa:109|	55503|5331|801|3783|109|	http://www.genome.jp/kegg-bin/show_pathway?hsa04970/hsa:801%09red/hsa:109%09red/hsa:3783%09red/hsa:5331%09red/hsa:55503%09red
Cell cycle	KEGG PATHWAY	hsa04110	7	124	0.748537349476	0.999999995123	ENSG00000108953|ENSG00000154473|ENSG00000166851|ENSG00000129757|ENSG00000116670|ENSG00000166508|ENSG00000089053	hsa:7531|hsa:9184|hsa:5347|hsa:1028|hsa:10459|hsa:4176|hsa:51433|	7531|9184|5347|1028|10459|4176|51433|	http://www.genome.jp/kegg-bin/show_pathway?hsa04110/hsa:4176%09red/hsa:7531%09red/hsa:5347%09red/hsa:1028%09red/hsa:9184%09red/hsa:10459%09red/hsa:51433%09red
Arrhythmogenic right ventricular cardiomyopathy (ARVC)	KEGG PATHWAY	hsa05412	4	74	0.749566620321	0.999999995123	ENSG00000108823|ENSG00000148737|ENSG00000160789|ENSG00000139626	hsa:6442|hsa:6934|hsa:4000|hsa:3695|	6442|6934|4000|3695|	http://www.genome.jp/kegg-bin/show_pathway?hsa05412/hsa:6442%09red/hsa:3695%09red/hsa:6934%09red/hsa:4000%09red
mRNA surveillance pathway	KEGG PATHWAY	hsa03015	5	91	0.750009500717	0.999999995123	ENSG00000198563|ENSG00000100813|ENSG00000162385|ENSG00000068971|ENSG00000005007	hsa:7919|hsa:22985|hsa:4116|hsa:5526|hsa:5976|	7919|22985|4116|5526|5976|	http://www.genome.jp/kegg-bin/show_pathway?hsa03015/hsa:7919%09red/hsa:4116%09red/hsa:5976%09red/hsa:5526%09red/hsa:22985%09red
NOD-like receptor signaling pathway	KEGG PATHWAY	hsa04621	3	57	0.752673288101	0.999999995123	ENSG00000102882|ENSG00000173039|ENSG00000096384	hsa:5594|hsa:5970|hsa:3326|	5594|5970|3326|	http://www.genome.jp/kegg-bin/show_pathway?hsa04621/hsa:5594%09red/hsa:3326%09red/hsa:5970%09red
Steroid biosynthesis	KEGG PATHWAY	hsa00100	1	20	0.753823440407	0.999999995123	ENSG00000132196	hsa:51478|	51478|	http://www.genome.jp/kegg-bin/show_pathway?hsa00100/hsa:51478%09red
One carbon pool by folate	KEGG PATHWAY	hsa00670	1	20	0.753823440407	0.999999995123	ENSG00000182199	hsa:6472|	6472|	http://www.genome.jp/kegg-bin/show_pathway?hsa00670/hsa:6472%09red
Gastric acid secretion	KEGG PATHWAY	hsa04971	4	75	0.758433905417	0.999999995123	ENSG00000149782|ENSG00000160014|ENSG00000138031|ENSG00000114353	hsa:5331|hsa:801|hsa:109|hsa:2771|	5331|801|109|2771|	http://www.genome.jp/kegg-bin/show_pathway?hsa04971/hsa:801%09red/hsa:109%09red/hsa:2771%09red/hsa:5331%09red
Pyruvate metabolism	KEGG PATHWAY	hsa00620	2	40	0.763757380744	0.999999995123	ENSG00000076555|ENSG00000067225	hsa:32|hsa:5315|	32|5315|	http://www.genome.jp/kegg-bin/show_pathway?hsa00620/hsa:5315%09red/hsa:32%09red
Biosynthesis of unsaturated fatty acids	KEGG PATHWAY	hsa01040	1	21	0.769725648162	0.999999995123	ENSG00000134824	hsa:9415|	9415|	http://www.genome.jp/kegg-bin/show_pathway?hsa01040/hsa:9415%09red
Fat digestion and absorption	KEGG PATHWAY	hsa04975	2	41	0.775110239259	0.999999995123	ENSG00000169692|ENSG00000073060	hsa:10555|hsa:949|	10555|949|	http://www.genome.jp/kegg-bin/show_pathway?hsa04975/hsa:10555%09red/hsa:949%09red
Cell adhesion molecules (CAMs)	KEGG PATHWAY	hsa04514	8	145	0.778073263566	0.999999995123	ENSG00000005844|ENSG00000090339|ENSG00000108622|ENSG00000116815|ENSG00000158887|ENSG00000013725|ENSG00000110876|ENSG00000139626	hsa:3683|hsa:3383|hsa:3384|hsa:965|hsa:4359|hsa:923|hsa:6404|hsa:3695|	3683|3383|3384|965|4359|923|6404|3695|	http://www.genome.jp/kegg-bin/show_pathway?hsa04514/hsa:3384%09red/hsa:3383%09red/hsa:3683%09red/hsa:965%09red/hsa:6404%09red/hsa:923%09red/hsa:3695%09red/hsa:4359%09red
Viral myocarditis	KEGG PATHWAY	hsa05416	3	60	0.781504756174	0.999999995123	ENSG00000108823|ENSG00000005844|ENSG00000090339	hsa:6442|hsa:3683|hsa:3383|	6442|3683|3383|	http://www.genome.jp/kegg-bin/show_pathway?hsa05416/hsa:6442%09red/hsa:3683%09red/hsa:3383%09red
Platelet activation	KEGG PATHWAY	hsa04611	7	131	0.794424500694	0.999999995123	ENSG00000149782|ENSG00000105647|ENSG00000141506|ENSG00000127533|ENSG00000138031|ENSG00000102882|ENSG00000114353	hsa:5331|hsa:5296|hsa:23533|hsa:9002|hsa:109|hsa:5594|hsa:2771|	5331|5296|23533|9002|109|5594|2771|	http://www.genome.jp/kegg-bin/show_pathway?hsa04611/hsa:23533%09red/hsa:5331%09red/hsa:5296%09red/hsa:5594%09red/hsa:9002%09red/hsa:109%09red/hsa:2771%09red
Ether lipid metabolism	KEGG PATHWAY	hsa00565	2	43	0.796389863431	0.999999995123	ENSG00000129219|ENSG00000184381	hsa:5338|hsa:8398|	5338|8398|	http://www.genome.jp/kegg-bin/show_pathway?hsa00565/hsa:8398%09red/hsa:5338%09red
Fatty acid elongation	KEGG PATHWAY	hsa00062	1	23	0.798516356593	0.999999995123	ENSG00000066322	hsa:64834|	64834|	http://www.genome.jp/kegg-bin/show_pathway?hsa00062/hsa:64834%09red
Histidine metabolism	KEGG PATHWAY	hsa00340	1	23	0.798516356593	0.999999995123	ENSG00000133313	hsa:55748|	55748|	http://www.genome.jp/kegg-bin/show_pathway?hsa00340/hsa:55748%09red
Valine, leucine and isoleucine degradation	KEGG PATHWAY	hsa00280	2	44	0.806346050792	0.999999995123	ENSG00000072506|ENSG00000248098	hsa:3028|hsa:593|	3028|593|	http://www.genome.jp/kegg-bin/show_pathway?hsa00280/hsa:593%09red/hsa:3028%09red
Proteasome	KEGG PATHWAY	hsa03050	2	44	0.806346050792	0.999999995123	ENSG00000204264|ENSG00000185627	hsa:5696|hsa:5719|	5696|5719|	http://www.genome.jp/kegg-bin/show_pathway?hsa03050/hsa:5719%09red/hsa:5696%09red
Dorso-ventral axis formation	KEGG PATHWAY	hsa04320	1	24	0.811533071936	0.999999995123	ENSG00000102882	hsa:5594|	5594|	http://www.genome.jp/kegg-bin/show_pathway?hsa04320/hsa:5594%09red
Carbohydrate digestion and absorption	KEGG PATHWAY	hsa04973	2	45	0.815866210599	0.999999995123	ENSG00000105647|ENSG00000141506	hsa:5296|hsa:23533|	5296|23533|	http://www.genome.jp/kegg-bin/show_pathway?hsa04973/hsa:23533%09red/hsa:5296%09red
Hypertrophic cardiomyopathy (HCM)	KEGG PATHWAY	hsa05410	4	83	0.820792784432	0.999999995123	ENSG00000108823|ENSG00000167460|ENSG00000160789|ENSG00000139626	hsa:6442|hsa:7169|hsa:4000|hsa:3695|	6442|7169|4000|3695|	http://www.genome.jp/kegg-bin/show_pathway?hsa05410/hsa:7169%09red/hsa:6442%09red/hsa:3695%09red/hsa:4000%09red
Maturity onset diabetes of the young	KEGG PATHWAY	hsa04950	1	25	0.823709326731	0.999999995123	ENSG00000135100	hsa:6927|	6927|	http://www.genome.jp/kegg-bin/show_pathway?hsa04950/hsa:6927%09red
Thyroid hormone signaling pathway	KEGG PATHWAY	hsa04919	6	119	0.824641637107	0.999999995123	ENSG00000105647|ENSG00000175221|ENSG00000149782|ENSG00000174775|ENSG00000141506|ENSG00000102882	hsa:5296|hsa:10025|hsa:5331|hsa:3265|hsa:23533|hsa:5594|	5296|10025|5331|3265|23533|5594|	http://www.genome.jp/kegg-bin/show_pathway?hsa04919/hsa:5594%09red/hsa:5331%09red/hsa:5296%09red/hsa:23533%09red/hsa:3265%09red/hsa:10025%09red
Proteoglycans in cancer	KEGG PATHWAY	hsa05205	11	204	0.825953695509	0.999999995123	ENSG00000196924|ENSG00000168101|ENSG00000011422|ENSG00000111186|ENSG00000105647|ENSG00000174775|ENSG00000065361|ENSG00000085733|ENSG00000102882|ENSG00000126458|ENSG00000141506	hsa:2316|hsa:84309|hsa:5329|hsa:81029|hsa:5296|hsa:3265|hsa:2066|hsa:2017|hsa:5594|hsa:6237|hsa:23533|	2316|84309|5329|81029|5296|3265|2066|2017|5594|6237|23533|	http://www.genome.jp/kegg-bin/show_pathway?hsa05205/hsa:5594%09red/hsa:2017%09red/hsa:81029%09red/hsa:5329%09red/hsa:5296%09red/hsa:2066%09red/hsa:6237%09red/hsa:2316%09red/hsa:23533%09red/hsa:3265%09red/hsa:84309%09red
Phagosome	KEGG PATHWAY	hsa04145	8	155	0.832818596308	0.999999995123	ENSG00000171130|ENSG00000073060|ENSG00000117410|ENSG00000258947|ENSG00000051523|ENSG00000196230|ENSG00000143882|ENSG00000102879	hsa:155066|hsa:949|hsa:533|hsa:84617|hsa:1535|hsa:203068|hsa:245973|hsa:11151|	155066|949|533|84617|1535|203068|245973|11151|	http://www.genome.jp/kegg-bin/show_pathway?hsa04145/hsa:203068%09red/hsa:155066%09red/hsa:11151%09red/hsa:949%09red/hsa:533%09red/hsa:245973%09red/hsa:84617%09red/hsa:1535%09red
Nucleotide excision repair	KEGG PATHWAY	hsa03420	2	47	0.833657434694	0.999999995123	ENSG00000049541|ENSG00000077514	hsa:5982|hsa:10714|	5982|10714|	http://www.genome.jp/kegg-bin/show_pathway?hsa03420/hsa:5982%09red/hsa:10714%09red
Fatty acid metabolism	KEGG PATHWAY	hsa01212	2	47	0.833657434694	0.999999995123	ENSG00000076555|ENSG00000134824	hsa:32|hsa:9415|	32|9415|	http://www.genome.jp/kegg-bin/show_pathway?hsa01212/hsa:9415%09red/hsa:32%09red
Jak-STAT signaling pathway	KEGG PATHWAY	hsa04630	8	156	0.837658088653	0.999999995123	ENSG00000105647|ENSG00000141506|ENSG00000096996|ENSG00000175505|ENSG00000105639|ENSG00000110324|ENSG00000171552|ENSG00000130427	hsa:5296|hsa:23533|hsa:3594|hsa:23529|hsa:3718|hsa:3587|hsa:598|hsa:2056|	5296|23533|3594|23529|3718|3587|598|2056|	http://www.genome.jp/kegg-bin/show_pathway?hsa04630/hsa:3594%09red/hsa:23533%09red/hsa:3587%09red/hsa:23529%09red/hsa:598%09red/hsa:5296%09red/hsa:3718%09red/hsa:2056%09red
Inflammatory bowel disease (IBD)	KEGG PATHWAY	hsa05321	3	67	0.838060945498	0.999999995123	ENSG00000173039|ENSG00000131196|ENSG00000096996	hsa:5970|hsa:4772|hsa:3594|	5970|4772|3594|	http://www.genome.jp/kegg-bin/show_pathway?hsa05321/hsa:3594%09red/hsa:5970%09red/hsa:4772%09red
Amphetamine addiction	KEGG PATHWAY	hsa05031	3	68	0.845013297636	0.999999995123	ENSG00000170345|ENSG00000143578|ENSG00000160014	hsa:2353|hsa:148327|hsa:801|	2353|148327|801|	http://www.genome.jp/kegg-bin/show_pathway?hsa05031/hsa:801%09red/hsa:148327%09red/hsa:2353%09red
Intestinal immune network for IgA production	KEGG PATHWAY	hsa04672	2	49	0.849880327497	0.999999995123	ENSG00000240505|ENSG00000139626	hsa:23495|hsa:3695|	23495|3695|	http://www.genome.jp/kegg-bin/show_pathway?hsa04672/hsa:23495%09red/hsa:3695%09red
Complement and coagulation cascades	KEGG PATHWAY	hsa04610	3	69	0.851704986101	0.999999995123	ENSG00000011422|ENSG00000166278|ENSG00000149131	hsa:5329|hsa:717|hsa:710|	5329|717|710|	http://www.genome.jp/kegg-bin/show_pathway?hsa04610/hsa:710%09red/hsa:5329%09red/hsa:717%09red
Lysine degradation	KEGG PATHWAY	hsa00310	2	51	0.864648815672	0.999999995123	ENSG00000204371|ENSG00000167548	hsa:10919|hsa:8085|	10919|8085|	http://www.genome.jp/kegg-bin/show_pathway?hsa00310/hsa:10919%09red/hsa:8085%09red
Linoleic acid metabolism	KEGG PATHWAY	hsa00591	1	29	0.86504332914	0.999999995123	ENSG00000184381	hsa:8398|	8398|	http://www.genome.jp/kegg-bin/show_pathway?hsa00591/hsa:8398%09red
Amoebiasis	KEGG PATHWAY	hsa05146	5	109	0.866408756334	0.999999995123	ENSG00000149782|ENSG00000124570|ENSG00000141506|ENSG00000105647|ENSG00000173039	hsa:5331|hsa:5269|hsa:23533|hsa:5296|hsa:5970|	5331|5269|23533|5296|5970|	http://www.genome.jp/kegg-bin/show_pathway?hsa05146/hsa:5331%09red/hsa:23533%09red/hsa:5269%09red/hsa:5970%09red/hsa:5296%09red
Citrate cycle (TCA cycle)	KEGG PATHWAY	hsa00020	1	30	0.873764157926	0.999999995123	ENSG00000136143	hsa:8803|	8803|	http://www.genome.jp/kegg-bin/show_pathway?hsa00020/hsa:8803%09red
beta-Alanine metabolism	KEGG PATHWAY	hsa00410	1	30	0.873764157926	0.999999995123	ENSG00000133313	hsa:55748|	55748|	http://www.genome.jp/kegg-bin/show_pathway?hsa00410/hsa:55748%09red
Fanconi anemia pathway	KEGG PATHWAY	hsa03460	2	53	0.878072854145	0.999999995123	ENSG00000197299|ENSG00000169689	hsa:641|hsa:201254|	641|201254|	http://www.genome.jp/kegg-bin/show_pathway?hsa03460/hsa:201254%09red/hsa:641%09red
Mucin type O-Glycan biosynthesis	KEGG PATHWAY	hsa00512	1	31	0.881921770068	0.999999995123	ENSG00000158089	hsa:79623|	79623|	http://www.genome.jp/kegg-bin/show_pathway?hsa00512/hsa:79623%09red
Basal cell carcinoma	KEGG PATHWAY	hsa05217	2	55	0.890257640384	0.999999995123	ENSG00000111186|ENSG00000148737	hsa:81029|hsa:6934|	81029|6934|	http://www.genome.jp/kegg-bin/show_pathway?hsa05217/hsa:81029%09red/hsa:6934%09red
Legionellosis	KEGG PATHWAY	hsa05134	2	55	0.890257640384	0.999999995123	ENSG00000172936|ENSG00000173039	hsa:4615|hsa:5970|	4615|5970|	http://www.genome.jp/kegg-bin/show_pathway?hsa05134/hsa:5970%09red/hsa:4615%09red
Pancreatic secretion	KEGG PATHWAY	hsa04972	4	96	0.893407528906	0.999999995123	ENSG00000149782|ENSG00000167461|ENSG00000138031|ENSG00000074370	hsa:5331|hsa:4218|hsa:109|hsa:489|	5331|4218|109|489|	http://www.genome.jp/kegg-bin/show_pathway?hsa04972/hsa:109%09red/hsa:489%09red/hsa:5331%09red/hsa:4218%09red
Focal adhesion	KEGG PATHWAY	hsa04510	10	207	0.899616190213	0.999999995123	ENSG00000196924|ENSG00000160691|ENSG00000131504|ENSG00000105647|ENSG00000174775|ENSG00000141506|ENSG00000102882|ENSG00000137843|ENSG00000141968|ENSG00000139626	hsa:2316|hsa:6464|hsa:1729|hsa:5296|hsa:3265|hsa:23533|hsa:5594|hsa:56924|hsa:7409|hsa:3695|	2316|6464|1729|5296|3265|23533|5594|56924|7409|3695|	http://www.genome.jp/kegg-bin/show_pathway?hsa04510/hsa:5594%09red/hsa:7409%09red/hsa:5296%09red/hsa:2316%09red/hsa:3695%09red/hsa:1729%09red/hsa:3265%09red/hsa:23533%09red/hsa:6464%09red/hsa:56924%09red
Steroid hormone biosynthesis	KEGG PATHWAY	hsa00140	2	57	0.901303086724	0.999999995123	ENSG00000132196|ENSG00000108786	hsa:51478|hsa:3292|	51478|3292|	http://www.genome.jp/kegg-bin/show_pathway?hsa00140/hsa:3292%09red/hsa:51478%09red
Systemic lupus erythematosus	KEGG PATHWAY	hsa05322	6	136	0.902296430888	0.999999995123	ENSG00000113648|ENSG00000166278|ENSG00000181218|ENSG00000188486|ENSG00000203814|ENSG00000185130	hsa:9555|hsa:717|hsa:92815|hsa:3014|hsa:8343|hsa:8340|	9555|717|92815|3014|8343|8340|	http://www.genome.jp/kegg-bin/show_pathway?hsa05322/hsa:8340%09red/hsa:8343%09red/hsa:3014%09red/hsa:9555%09red/hsa:92815%09red/hsa:717%09red
Antigen processing and presentation	KEGG PATHWAY	hsa04612	3	79	0.905847426515	0.999999995123	ENSG00000179583|ENSG00000066136|ENSG00000096384	hsa:4261|hsa:4802|hsa:3326|	4261|4802|3326|	http://www.genome.jp/kegg-bin/show_pathway?hsa04612/hsa:3326%09red/hsa:4802%09red/hsa:4261%09red
Tyrosine metabolism	KEGG PATHWAY	hsa00350	1	35	0.909612844093	0.999999995123	ENSG00000103876	hsa:2184|	2184|	http://www.genome.jp/kegg-bin/show_pathway?hsa00350/hsa:2184%09red
Alanine, aspartate and glutamate metabolism	KEGG PATHWAY	hsa00250	1	35	0.909612844093	0.999999995123	ENSG00000172482	hsa:189|	189|	http://www.genome.jp/kegg-bin/show_pathway?hsa00250/hsa:189%09red
Peroxisome	KEGG PATHWAY	hsa04146	3	81	0.91424699349	0.999999995123	ENSG00000095321|ENSG00000163344|ENSG00000172482	hsa:1384|hsa:10654|hsa:189|	1384|10654|189|	http://www.genome.jp/kegg-bin/show_pathway?hsa04146/hsa:189%09red/hsa:1384%09red/hsa:10654%09red
Pentose and glucuronate interconversions	KEGG PATHWAY	hsa00040	1	36	0.91545498383	0.999999995123	ENSG00000117448	hsa:10327|	10327|	http://www.genome.jp/kegg-bin/show_pathway?hsa00040/hsa:10327%09red
Arginine and proline metabolism	KEGG PATHWAY	hsa00330	2	61	0.920347415511	0.999999995123	ENSG00000059573|ENSG00000133313	hsa:5832|hsa:55748|	5832|55748|	http://www.genome.jp/kegg-bin/show_pathway?hsa00330/hsa:5832%09red/hsa:55748%09red
Transcriptional misregulation in cancer	KEGG PATHWAY	hsa05202	8	179	0.921265256299	0.999999995123	ENSG00000071564|ENSG00000146674|ENSG00000171552|ENSG00000125952|ENSG00000140464|ENSG00000173039|ENSG00000166145|ENSG00000139626	hsa:6929|hsa:3486|hsa:598|hsa:4149|hsa:5371|hsa:5970|hsa:6692|hsa:3695|	6929|3486|598|4149|5371|5970|6692|3695|	http://www.genome.jp/kegg-bin/show_pathway?hsa05202/hsa:6692%09red/hsa:598%09red/hsa:5371%09red/hsa:3486%09red/hsa:6929%09red/hsa:3695%09red/hsa:5970%09red/hsa:4149%09red
Arachidonic acid metabolism	KEGG PATHWAY	hsa00590	2	62	0.924536770372	0.999999995123	ENSG00000184381|ENSG00000211445	hsa:8398|hsa:2878|	8398|2878|	http://www.genome.jp/kegg-bin/show_pathway?hsa00590/hsa:2878%09red/hsa:8398%09red
Pathways in cancer	KEGG PATHWAY	hsa05200	16	327	0.934830955714	0.999999995123	ENSG00000141506|ENSG00000087088|ENSG00000111186|ENSG00000105647|ENSG00000174775|ENSG00000171552|ENSG00000125952|ENSG00000148737|ENSG00000084207|ENSG00000140464|ENSG00000096384|ENSG00000170345|ENSG00000102882|ENSG00000101109|ENSG00000068028|ENSG00000173039	hsa:23533|hsa:581|hsa:81029|hsa:5296|hsa:3265|hsa:598|hsa:4149|hsa:6934|hsa:2950|hsa:5371|hsa:3326|hsa:2353|hsa:5594|hsa:6789|hsa:83593|hsa:5970|	23533|581|81029|5296|3265|598|4149|6934|2950|5371|3326|2353|5594|6789|83593|5970|	http://www.genome.jp/kegg-bin/show_pathway?hsa05200/hsa:5594%09red/hsa:3326%09red/hsa:2353%09red/hsa:598%09red/hsa:5371%09red/hsa:81029%09red/hsa:581%09red/hsa:2950%09red/hsa:23533%09red/hsa:5296%09red/hsa:3265%09red/hsa:83593%09red/hsa:6934%09red/hsa:4149%09red/hsa:6789%09red/hsa:5970%09red
Nicotine addiction	KEGG PATHWAY	hsa05033	1	40	0.935285523253	0.999999995123	ENSG00000141837	hsa:773|	773|	http://www.genome.jp/kegg-bin/show_pathway?hsa05033/hsa:773%09red
Aminoacyl-tRNA biosynthesis	KEGG PATHWAY	hsa00970	2	66	0.939301462498	0.999999995123	ENSG00000011376|ENSG00000166986	hsa:23395|hsa:4141|	23395|4141|	http://www.genome.jp/kegg-bin/show_pathway?hsa00970/hsa:4141%09red/hsa:23395%09red
Porphyrin and chlorophyll metabolism	KEGG PATHWAY	hsa00860	1	41	0.939469136485	0.999999995123	ENSG00000006695	hsa:1352|	1352|	http://www.genome.jp/kegg-bin/show_pathway?hsa00860/hsa:1352%09red
PPAR signaling pathway	KEGG PATHWAY	hsa03320	2	69	0.948527885234	0.999999995123	ENSG00000134824|ENSG00000164687	hsa:9415|hsa:2171|	9415|2171|	http://www.genome.jp/kegg-bin/show_pathway?hsa03320/hsa:2171%09red/hsa:9415%09red
Hippo signaling pathway	KEGG PATHWAY	hsa04390	6	154	0.950328694819	0.999999995123	ENSG00000108953|ENSG00000111186|ENSG00000148737|ENSG00000213923|ENSG00000105327|ENSG00000141551	hsa:7531|hsa:81029|hsa:6934|hsa:1454|hsa:27113|hsa:1453|	7531|81029|6934|1454|27113|1453|	http://www.genome.jp/kegg-bin/show_pathway?hsa04390/hsa:7531%09red/hsa:27113%09red/hsa:81029%09red/hsa:1453%09red/hsa:1454%09red/hsa:6934%09red
RIG-I-like receptor signaling pathway	KEGG PATHWAY	hsa04622	2	70	0.951294253781	0.999999995123	ENSG00000173039|ENSG00000137275	hsa:5970|hsa:8737|	5970|8737|	http://www.genome.jp/kegg-bin/show_pathway?hsa04622/hsa:8737%09red/hsa:5970%09red
Type I diabetes mellitus	KEGG PATHWAY	hsa04940	1	45	0.953669515926	0.999999995123	ENSG00000054356	hsa:5798|	5798|	http://www.genome.jp/kegg-bin/show_pathway?hsa04940/hsa:5798%09red
Basal transcription factors	KEGG PATHWAY	hsa03022	1	45	0.953669515926	0.999999995123	ENSG00000064313	hsa:6873|	6873|	http://www.genome.jp/kegg-bin/show_pathway?hsa03022/hsa:6873%09red
Bile secretion	KEGG PATHWAY	hsa04976	2	72	0.956406650103	0.999999995123	ENSG00000073060|ENSG00000138031	hsa:949|hsa:109|	949|109|	http://www.genome.jp/kegg-bin/show_pathway?hsa04976/hsa:109%09red/hsa:949%09red
Cardiac muscle contraction	KEGG PATHWAY	hsa04260	2	78	0.968838433664	0.999999995123	ENSG00000126267|ENSG00000167460	hsa:1340|hsa:7169|	1340|7169|	http://www.genome.jp/kegg-bin/show_pathway?hsa04260/hsa:7169%09red/hsa:1340%09red
Mineral absorption	KEGG PATHWAY	hsa04978	1	51	0.968978229571	0.999999995123	ENSG00000165125	hsa:55503|	55503|	http://www.genome.jp/kegg-bin/show_pathway?hsa04978/hsa:55503%09red
TGF-beta signaling pathway	KEGG PATHWAY	hsa04350	2	80	0.972163867234	0.999999995123	ENSG00000102882|ENSG00000122641	hsa:5594|hsa:3624|	5594|3624|	http://www.genome.jp/kegg-bin/show_pathway?hsa04350/hsa:5594%09red/hsa:3624%09red
Taste transduction	KEGG PATHWAY	hsa04742	1	53	0.972861212887	0.999999995123	ENSG00000141837	hsa:773|	773|	http://www.genome.jp/kegg-bin/show_pathway?hsa04742/hsa:773%09red
Starch and sucrose metabolism	KEGG PATHWAY	hsa00500	1	56	0.977794149681	0.999999995123	ENSG00000171298	hsa:2548|	2548|	http://www.genome.jp/kegg-bin/show_pathway?hsa00500/hsa:2548%09red
Hematopoietic cell lineage	KEGG PATHWAY	hsa04640	2	88	0.98235070443	0.999999995123	ENSG00000104894|ENSG00000130427	hsa:951|hsa:2056|	951|2056|	http://www.genome.jp/kegg-bin/show_pathway?hsa04640/hsa:2056%09red/hsa:951%09red
Cytokine-cytokine receptor interaction	KEGG PATHWAY	hsa04060	10	265	0.985388911325	0.999999995123	ENSG00000157873|ENSG00000240505|ENSG00000186827|ENSG00000096996|ENSG00000110324|ENSG00000175505|ENSG00000120949|ENSG00000122641|ENSG00000054967|ENSG00000130427	hsa:8764|hsa:23495|hsa:7293|hsa:3594|hsa:3587|hsa:23529|hsa:943|hsa:3624|hsa:84957|hsa:2056|	8764|23495|7293|3594|3587|23529|943|3624|84957|2056|	http://www.genome.jp/kegg-bin/show_pathway?hsa04060/hsa:3594%09red/hsa:3587%09red/hsa:23529%09red/hsa:8764%09red/hsa:943%09red/hsa:23495%09red/hsa:7293%09red/hsa:84957%09red/hsa:2056%09red/hsa:3624%09red
Retinol metabolism	KEGG PATHWAY	hsa00830	1	64	0.986995680066	0.999999995123	ENSG00000139547	hsa:8608|	8608|	http://www.genome.jp/kegg-bin/show_pathway?hsa00830/hsa:8608%09red
Drug metabolism - cytochrome P450	KEGG PATHWAY	hsa00982	1	68	0.990048935143	0.999999995123	ENSG00000084207	hsa:2950|	2950|	http://www.genome.jp/kegg-bin/show_pathway?hsa00982/hsa:2950%09red
Metabolism of xenobiotics by cytochrome P450	KEGG PATHWAY	hsa00980	1	74	0.993339495174	0.999999995123	ENSG00000084207	hsa:2950|	2950|	http://www.genome.jp/kegg-bin/show_pathway?hsa00980/hsa:2950%09red
Ribosome	KEGG PATHWAY	hsa03010	3	134	0.994215339925	0.999999995123	ENSG00000108107|ENSG00000125445|ENSG00000138326	hsa:6158|hsa:51081|hsa:6229|	6158|51081|6229|	http://www.genome.jp/kegg-bin/show_pathway?hsa03010/hsa:51081%09red/hsa:6158%09red/hsa:6229%09red
Chemical carcinogenesis	KEGG PATHWAY	hsa05204	1	80	0.995542386728	0.999999995123	ENSG00000084207	hsa:2950|	2950|	http://www.genome.jp/kegg-bin/show_pathway?hsa05204/hsa:2950%09red
ECM-receptor interaction	KEGG PATHWAY	hsa04512	1	87	0.997210177226	0.999999995123	ENSG00000139626	hsa:3695|	3695|	http://www.genome.jp/kegg-bin/show_pathway?hsa04512/hsa:3695%09red
Neuroactive ligand-receptor interaction	KEGG PATHWAY	hsa04080	6	275	0.999801341978	0.999999995123	ENSG00000083454|ENSG00000120903|ENSG00000258839|ENSG00000127533|ENSG00000100300|ENSG00000135124	hsa:5026|hsa:1135|hsa:4157|hsa:9002|hsa:706|hsa:5025|	5026|1135|4157|9002|706|5025|	http://www.genome.jp/kegg-bin/show_pathway?hsa04080/hsa:706%09red/hsa:4157%09red/hsa:5026%09red/hsa:5025%09red/hsa:9002%09red/hsa:1135%09red
MicroRNAs in cancer	KEGG PATHWAY	hsa05206	5	297	0.999984535566	0.999999995123	ENSG00000102882|ENSG00000106462|ENSG00000105647|ENSG00000160691|ENSG00000174775	hsa:5594|hsa:2146|hsa:5296|hsa:6464|hsa:3265|	5594|2146|5296|6464|3265|	http://www.genome.jp/kegg-bin/show_pathway?hsa05206/hsa:6464%09red/hsa:5594%09red/hsa:5296%09red/hsa:3265%09red/hsa:2146%09red
Olfactory transduction	KEGG PATHWAY	hsa04740	4	405	0.999999995123	0.999999995123	ENSG00000141480|ENSG00000160014|ENSG00000132518|ENSG00000138031	hsa:409|hsa:801|hsa:3000|hsa:109|	409|801|3000|109|	http://www.genome.jp/kegg-bin/show_pathway?hsa04740/hsa:801%09red/hsa:109%09red/hsa:409%09red/hsa:3000%09red
--------------------
#Term	Database	ID	Input number	Background number	P-Value	Corrected P-Value	Input	KEGG_ID/KO	Entrez_ID	Hyperlink
--------------------
#Term	Database	ID	Input number	Background number	P-Value	Corrected P-Value	Input	KEGG_ID/KO	Entrez_ID	Hyperlink
--------------------
