# Supplementary material for: Key circular RNAs identified in male osteoporosis patients by whole transcriptome sequencing
Source: PeerJ. 2021 May 26;9:e11420. doi: 10.7717/peerj.11420 (PMC8164409; doi:10.7717/peerj.11420)
Supplement: Supplemental Information 1 [file peerj-09-11420-s001.zip › supplementary file/circRNA_miRNA_mRNA.enriched_KEGG_patway_top20.xls]

pathway_term	rich_factor	qvalue	gene_number
Fc gamma R-mediated phagocytosis	0.142857142857143	0.934600570521	13
B cell receptor signaling pathway	0.152777777777778	0.934600570521	11
Glycerophospholipid metabolism	0.141304347826087	0.934600570521	13
Bacterial invasion of epithelial cells	0.144736842105263	0.934600570521	11
Estrogen signaling pathway	0.13	0.934600570521	13
Endocytosis	0.107981220657277	0.934600570521	23
mTOR signaling pathway	0.15	0.934600570521	9
Epstein-Barr virus infection	0.108910891089109	0.934600570521	22
Phosphatidylinositol signaling system	0.135802469135802	0.934600570521	11
Synaptic vesicle cycle	0.142857142857143	0.934600570521	9
Glycosphingolipid biosynthesis - lacto and neolacto series	0.192307692307692	0.934600570521	5
Pertussis	0.133333333333333	0.934600570521	10
Spliceosome	0.115384615384615	0.934600570521	15
AMPK signaling pathway	0.112903225806452	0.999999995123	14
T cell receptor signaling pathway	0.115384615384615	0.999999995123	12
Salmonella infection	0.116279069767442	0.999999995123	10
Lysosome	0.10655737704918	0.999999995123	13
Natural killer cell mediated cytotoxicity	0.104477611940299	0.999999995123	14
Cholinergic synapse	0.106194690265487	0.999999995123	12
Acute myeloid leukemia	0.12280701754386	0.999999995123	7
