# Supplementary material for: Key circular RNAs identified in male osteoporosis patients by whole transcriptome sequencing
Source: PeerJ. 2021 May 26;9:e11420. doi: 10.7717/peerj.11420 (PMC8164409; doi:10.7717/peerj.11420)
Supplement: Supplemental Information 1 [file peerj-09-11420-s001.zip › supplementary file/gene_pcr_verify.xlsx]

## Sheet: Sheet1
Group	hsa_circ_0042409。2-△△Ct	hsa_circ_0042409。2-△△Ct	hsa_circ_0042409。2-△△Ct	hsa_circ_0042409。2-△△Ct mean			hsa-miR-195-5p。2-△△Ct	hsa-miR-195-5p。2-△△Ct	hsa-miR-195-5p。2-△△Ct	hsa-miR-195-5p。2-△△Ct mean			KLC1。2-△△Ct	KLC1。2-△△Ct	KLC1。2-△△Ct	KLC1。2-△△Ct均值
osteoporosis	0.99	1.02	0.99	1			0.87	0.88	0.92	0.89			3.5	3.29	3.36	3.38333
osteoporosis	0.67	0.69	0.74	0.7			0.48	0.43	0.5	0.47			3.57	3.17	3	3.24667
osteoporosis	0.73	0.7	0.75	0.726667			0.55	0.57	0.48	0.533333			2.86	2.49	2.51	2.62
osteoporosis	0.86	0.85	0.92	0.876667			0.52	0.56	0.49	0.523333			1.65	1.6	1.49	1.58
osteoporosis	0.83	0.71	0.68	0.74			0.73	0.82	0.69	0.746667			4.19	3.8	3.55	3.84667
osteoporosis	0.988514	1.03766	0.974905	1.00036			0.946058	1.01396	1.04247	1.00083			0.99539	1.00928	0.99539	1.00002
osteoporosis	1.11214	1.08172	1.15136	1.11507			1.05702	1.02811	0.888843	0.991325			1.02337	1.12766	0.99539	1.04881
osteoporosis	0.903335	0.981686	1.05946	0.981495			0.790041	0.726986	0.840896	0.785975			1.03049	1.12766	1.11214	1.0901
osteoporosis	1.16743	1.23399	1.1434	1.18161			0.554785	0.574349	0.646176	0.59177			1.37872	1.46747	1.49831	1.44817
osteoporosis	1.11214	1.32256	1.15936	1.19802			1.14076	1.15669	1.26576	1.18774			0.935191	0.981686	1.02337	0.980084
osteoporosis	0.749154	0.675175	0.73884	0.721056			1.32869	1.19748	1.08673	1.2043			0.764895	0.797377	0.872564	0.811612
osteoporosis	0.464366	0.451668	0.480742	0.465592			2.32947	2.41162	2.80889	2.51666			0.846745	0.823591	0.707107	0.792481
Healthy control	0.41	0.43	0.42	0.42			1.58	1.63	1.54	1.58333			0.98	1.05	0.98	1.00333
Healthy control	0.59	0.6	0.61	0.6			1.55	1.67	1.39	1.53667			2.36	2.09	2.44	2.29667
Healthy control	0.79	0.81	0.74	0.78			1.7	1.7	1.44	1.61333			2.36	2.46	2.14	2.32
Healthy control	0.68	0.65	0.59	0.64			1.15	1.25	1.29	1.23			1.33	1.27	1.25	1.28333
Healthy control	0.638754	0.540862	0.600124	0.593247			0.38	0.41	0.43	0.406667			1.32	1.48	1.45	1.41667
Healthy control	0.385998	0.370274	0.410845	0.389039			3.7755	4.39745	3.72352	3.96549			0.190782	0.173139	0.174343	0.179421
Healthy control	0.44648	0.428292	0.367717	0.414163			3.04547	2.88119	2.9622	2.96295			0.281265	0.316439	0.323088	0.306931
Healthy control	0.585064	0.618423	0.581023	0.594837			3.37916	2.90123	2.9622	3.08086			0.493116	0.466516	0.535887	0.498507
Healthy control	0.311362	0.288505	0.263645	0.287837			2.56093	2.59668	2.30804	2.48855			0.329877	0.277392	0.289172	0.298814
Healthy control	0.294567	0.280616	0.265478	0.28022			4.16024	4.39745	4.84557	4.46775			0.200267	0.188156	0.19751	0.195311
Healthy control	0.950439	1.03288	0.963707	0.982341			1.18646	1.35347	1.15402	1.23132			0.692555	0.806642	0.82932	0.776172
Healthy control	0.833161	0.816014	0.730353	0.793176			1.60956	1.41095	1.4406	1.48704			0.354371	0.3423	0.364334	0.353668
